# Supplementary material for: Crystal structure of 3-bromo-2-hy­droxy­benzoic acid
Source: Acta Crystallogr E Crystallogr Commun. 2015 Apr 22;71(Pt 5):531–5. doi: 10.1107/S2056989015007331 (PMC4420063; doi:10.1107/S2056989015007331)
Supplement: Supplementary file 1 [file e-71-00531-sup1.cif]

##############################################################################
#                                                                            #
# This CIF contains the data in a paper accepted for publication in          #
# Acta Crystallographica Section E. It conforms to the requirements of       #
# Notes for Authors for Acta Crystallographica Section E, and has been       #
# peer reviewed under the auspices of the IUCr Commission on Journals.       #
#                                                                            #
# Full details of the Crystallographic Information File format               #
# are given in the paper "The Crystallographic Information File (CIF):       #
# a New Standard Archive File for Crystallography" by S. R. Hall, F. H.      #
# Allen and I. D. Brown [Acta Cryst. (1991), A47, 655-685].                  #
#                                                                            #
# The current version of the core CIF dictionary is obtainable from          #
# ftp://ftp.iucr.org/pub/cif_core.dic.                                       #
#                                                                            #
# Software is freely available for graphical display of the structure(s)     #
# in this CIF. For information consult the CIF software page                 #
# http://www.iucr.org/resources/cif/software.                                #
#                                                                            #
# This file may be used for bona fide research purposes within the           #
# scientific community so long as proper attribution is given to the journal # 
# article from which it was obtained.                                        #
#                                                                            #
##############################################################################
data_I
_database_code_depnum_ccdc_archive 'CCDC 1059331'
_audit_creation_method     SHELXL-2014/6
_journal_date_recd_electronic     2015-03-25
_journal_date_accepted     2015-04-13
_journal_name_full     'Acta Crystallographica, Section E'
_journal_year     2015
_journal_volume     71
_journal_issue      5
_journal_page_first     531
_journal_page_last     535
_journal_paper_category     GO
_journal_paper_doi     10.1107/S2056989015007331
_journal_coeditor_code     WM5143
_publ_contact_author_name     'Thomas Gelbrich'
_publ_contact_author_address
;
University of Innsbruck
Faculty of Chemistry and Pharmacy
Innrain 80
6020 Innsbruck
Austria
;
_publ_contact_author_email     'thomas.gelbrich@uibk.ac.at'
_publ_contact_author_fax     '43 512 507 5306'
_publ_contact_author_phone     '43 512 507 58652'
_publ_section_title
;
Crystal structure of 3-bromo-2-hydroxybenzoic acid
;
_publ_section_title_footnote     .
loop_
    _publ_author_name
    _publ_author_footnote
    _publ_author_address
    'Laus, Gerhard' .
;
University of Innsbruck
Faculty of Chemistry and Pharmacy
Innrain 80
6020 Innsbruck
Austria
;
    'Kahlenberg, Volker' .
;
University of Innsbruck
Institute of Mineralogy and Petrography
Innrain 52
6020 Innsbruck
Austria
;
    'Gelbrich, Thomas' .
;
University of Innsbruck
Faculty of Chemistry and Pharmacy
Innrain 80
6020 Innsbruck
Austria
;
    'Nerdinger, Sven' .
;
Sandoz GmbH
Biochemiestrasse 10
6250 Kundl
Austria
;
    'Schottenberger, Herwig' .
;
University of Innsbruck
Faculty of Chemistry and Pharmacy
Innrain 80
6020 Innsbruck
Austria
;
_publ_section_synopsis
;
Centrosymmetric dimers with a central <i>R</i>~2~^2^(8) ring motif are formed
as a result of (carboxyl)O---H...O(carboxyl) hydrogen bonds. In addition,
there is an intramolecular (hydroxyl)O---H...O(carboxyl) hydrogen-bonding
interaction.
;
_chemical_name_systematic
;
3-Bromo-2-hydroxybenzoic acid
;
_chemical_name_common     ?
_chemical_formula_moiety     'C7 H5 Br O3'
_chemical_formula_sum     'C7 H5 Br O3'
_chemical_formula_iupac     'C7 H5 Br O3'
_chemical_formula_weight     217.02
_chemical_melting_point     ?
_symmetry_space_group_name_H-M     'P 21/n'
_shelx_space_group_comment
;
The symmetry employed for this shelxl refinement is uniquely defined
by the following loop, which should always be used as a source of
symmetry information in preference to the above space-group names.
They are only intended as comments.
;
_space_group_crystal_system     monoclinic
_space_group_name_H-M_alt     'P 21/n'
_space_group_name_Hall     '-P 2yn'
loop_
    _space_group_symop_operation_xyz
    'x, y, z'
    '-x+1/2, y+1/2, -z+1/2'
    '-x, -y, -z'
    'x-1/2, -y-1/2, z-1/2'
_cell_length_a     3.7978(4)
_cell_length_b     10.5567(6)
_cell_length_c     18.0366(10)
_cell_angle_alpha     90
_cell_angle_beta     90.208(7)
_cell_angle_gamma     90
_cell_volume     723.12(10)
_cell_formula_units_Z     4
_cell_measurement_reflns_used     1701
_cell_measurement_theta_min     2.977
_cell_measurement_theta_max     28.093
_cell_measurement_temperature     173(2)
_exptl_crystal_description     'plate'
_exptl_crystal_colour     colourless
_exptl_crystal_size_max     0.320
_exptl_crystal_size_mid     0.160
_exptl_crystal_size_min     0.080
_exptl_crystal_density_diffrn     1.993
_exptl_crystal_density_method     'not measured'
_exptl_crystal_F_000     424
_exptl_absorpt_coefficient_mu     5.632
_exptl_absorpt_correction_type     multi-scan
_exptl_absorpt_process_details
;
(<i>CrysAlis PRO</i>; Agilent, 2012)
;
_shelx_estimated_absorpt_T_min     0.266
_shelx_estimated_absorpt_T_max     0.661
_exptl_absorpt_correction_T_min     0.09355
_exptl_absorpt_correction_T_max     1
_diffrn_ambient_temperature     173(2)
_diffrn_radiation_type     MoK\a
_diffrn_radiation_wavelength     0.71073
_diffrn_radiation_monochromator     graphite
_diffrn_measurement_device_type     'Agilent Xcalibur (Ruby, Gemini ultra)'
_diffrn_measurement_device     'four-circle diffractometer'
_diffrn_measurement_method     '\w scans'
_diffrn_detector_area_resol_mean     10.3575
_diffrn_reflns_number     4627
_diffrn_reflns_av_R_equivalents     0.0400
_diffrn_reflns_theta_min     2.971
_diffrn_reflns_theta_max     29.070
_diffrn_reflns_theta_full     25.242
_diffrn_measured_fraction_theta_max     0.824
_diffrn_measured_fraction_theta_full     0.997
_diffrn_reflns_limit_h_min     -4
_diffrn_reflns_limit_h_max     3
_diffrn_reflns_limit_k_min     -12
_diffrn_reflns_limit_k_max     10
_diffrn_reflns_limit_l_min     -21
_diffrn_reflns_limit_l_max     19
_reflns_number_total     1594
_reflns_number_gt     1309
_reflns_threshold_expression     I>2\s(I)
_refine_ls_structure_factor_coef     Fsqd
_refine_ls_matrix_type     full
_refine_ls_R_factor_all     0.0538
_refine_ls_R_factor_gt     0.0403
_refine_ls_wR_factor_gt     0.0917
_refine_ls_wR_factor_ref     0.0998
_refine_ls_goodness_of_fit_ref     1.075
_refine_ls_restrained_S_all     1.075
_refine_ls_number_reflns     1594
_refine_ls_number_parameters     108
_refine_ls_number_restraints     2
_refine_ls_hydrogen_treatment     mixed
_refine_ls_weighting_scheme     calc
_refine_ls_weighting_details
              'w=1/[\s^2^(Fo^2^)+(0.0507P)^2^+0.2934P] where P=(Fo^2^+2Fc^2^)/3'
_atom_sites_solution_hydrogens     geom
_atom_sites_solution_primary     iterative
_atom_sites_solution_secondary     difmap
_refine_ls_shift/su_max     0.000
_refine_ls_shift/su_mean     0.000
_refine_diff_density_max     1.189
_refine_diff_density_min     -0.791
_refine_ls_extinction_method     none
_refine_ls_extinction_coef     .
loop_
    _atom_type_symbol
    _atom_type_description
    _atom_type_scat_dispersion_real
    _atom_type_scat_dispersion_imag
    _atom_type_scat_source
    'C' 'C' 0.0033 0.0016
                         'International Tables Vol C Tables 4.2.6.8 and 6.1.1.4'
    'Br' 'Br' -0.2901 2.4595
                         'International Tables Vol C Tables 4.2.6.8 and 6.1.1.4'
    'H' 'H' 0.0000 0.0000
                         'International Tables Vol C Tables 4.2.6.8 and 6.1.1.4'
    'O' 'O' 0.0106 0.0060
                         'International Tables Vol C Tables 4.2.6.8 and 6.1.1.4'
_computing_data_collection
;
CrysAlis PRO (Agilent, 2012)
;
_computing_cell_refinement
;
CrysAlis PRO (Agilent, 2012)
;
_computing_data_reduction
;
CrysAlis PRO (Agilent, 2012)
;
_computing_structure_solution
;
SUPERFLIP (Palatinus & Chapuis, 2007)
;
_computing_structure_refinement
;
SHELXL2014 (Sheldrick, 2015)
;
_computing_molecular_graphics
;
ORTEP-3 for Windows (Farrugia, 2012), Mercury (Macrae <i>et al.</i>,
2006) and
<i>XP</i> (Sheldrick, 2008)
;
_computing_publication_material
;
WinGX (Farrugia, 2012) and publCIF (Westrip, 2010)
;
loop_
    _atom_site_type_symbol
    _atom_site_label
    _atom_site_fract_x
    _atom_site_fract_y
    _atom_site_fract_z
    _atom_site_U_iso_or_equiv
    _atom_site_adp_type
    _atom_site_calc_flag
    _atom_site_occupancy
    _atom_site_disorder_assembly
    _atom_site_disorder_group
    Br Br1 0.28846(10) 0.31635(3) 0.19518(2) 0.02717(17) Uani d 1 . .
    O O2 0.9783(9) 0.1747(2) 0.51138(16) 0.0323(7) Uani d 1 . .
    H H2 1.055(16) 0.109(4) 0.535(3) 0.08(2) Uiso d 1 . .
    O O1 0.5137(8) 0.1225(2) 0.30358(15) 0.0304(7) Uani d 1 . .
    H H1 0.574(15) 0.064(4) 0.334(3) 0.060(16) Uiso d 1 . .
    O O3 0.7802(8) 0.0380(2) 0.42729(15) 0.0330(7) Uani d 1 . .
    C C3 0.4674(10) 0.3437(3) 0.2917(2) 0.0214(8) Uani d 1 . .
    C C2 0.5652(10) 0.2381(3) 0.3340(2) 0.0216(8) Uani d 1 . .
    C C1 0.7081(10) 0.2576(3) 0.4042(2) 0.0214(8) Uani d 1 . .
    C C7 0.8233(10) 0.1476(4) 0.4484(2) 0.0241(8) Uani d 1 . .
    C C4 0.5058(10) 0.4649(3) 0.3191(2) 0.0251(8) Uani d 1 . .
    H H4 0.4369 0.5356 0.2899 0.030 Uiso calc 1 . .
    C C6 0.7467(10) 0.3806(3) 0.4318(2) 0.0242(8) Uani d 1 . .
    H H6 0.8432 0.3935 0.4799 0.029 Uiso calc 1 . .
    C C5 0.6454(11) 0.4832(4) 0.3896(2) 0.0284(9) Uani d 1 . .
    H H5 0.6711 0.5666 0.4087 0.034 Uiso calc 1 . .
loop_
    _atom_site_aniso_label
    _atom_site_aniso_U_11
    _atom_site_aniso_U_22
    _atom_site_aniso_U_33
    _atom_site_aniso_U_12
    _atom_site_aniso_U_13
    _atom_site_aniso_U_23
    Br1 0.0292(3) 0.0333(3) 0.0190(3) 0.00063(15) -0.00907(17) 0.00363(14)
    O2 0.049(2) 0.0296(16) 0.0187(16) 0.0017(12) -0.0129(14) 0.0054(11)
    O1 0.0443(19) 0.0232(15) 0.0234(16) 0.0006(12) -0.0131(13) 0.0003(11)
    O3 0.049(2) 0.0252(15) 0.0250(16) 0.0053(12) -0.0134(13) 0.0000(11)
    C3 0.019(2) 0.034(2) 0.0118(19) 0.0021(15) -0.0018(15) 0.0026(14)
    C2 0.0177(19) 0.027(2) 0.020(2) -0.0001(14) -0.0004(15) 0.0025(14)
    C1 0.0155(19) 0.030(2) 0.018(2) 0.0012(14) 0.0004(15) 0.0031(14)
    C7 0.022(2) 0.035(2) 0.015(2) 0.0033(15) -0.0009(16) 0.0018(15)
    C4 0.023(2) 0.027(2) 0.026(2) 0.0009(15) -0.0025(17) 0.0022(15)
    C6 0.026(2) 0.028(2) 0.018(2) -0.0012(15) -0.0051(16) -0.0004(14)
    C5 0.033(2) 0.020(2) 0.031(2) -0.0008(15) -0.0031(18) -0.0001(14)
_geom_special_details
;
All e.s.d.'s (except the e.s.d. in the dihedral angle between two l.s. planes)
are estimated using the full covariance matrix. The cell e.s.d.'s are taken
into account individually in the estimation of e.s.d.'s in distances, angles
and torsion angles; correlations between e.s.d.'s in cell parameters are only
used when they are defined by crystal symmetry. An approximate (isotropic)
treatment of cell e.s.d.'s is used for estimating e.s.d.'s involving l.s.
planes.
;
loop_
    _geom_bond_atom_site_label_1
    _geom_bond_atom_site_label_2
    _geom_bond_site_symmetry_2
    _geom_bond_distance
    _geom_bond_publ_flag
    Br1 C3 . 1.889(4) ?
    O2 C7 . 1.309(5) ?
    O2 H2 . 0.87(2) ?
    O1 C2 . 1.352(5) ?
    O1 H1 . 0.85(2) ?
    O3 C7 . 1.229(5) ?
    C3 C4 . 1.379(5) ?
    C3 C2 . 1.400(5) ?
    C2 C1 . 1.391(5) ?
    C1 C6 . 1.398(6) ?
    C1 C7 . 1.474(5) ?
    C4 C5 . 1.388(6) ?
    C4 H4 . 0.9500 ?
    C6 C5 . 1.379(5) ?
    C6 H6 . 0.9500 ?
    C5 H5 . 0.9500 ?
loop_
    _geom_angle_atom_site_label_1
    _geom_angle_atom_site_label_2
    _geom_angle_atom_site_label_3
    _geom_angle_site_symmetry_1
    _geom_angle_site_symmetry_3
    _geom_angle
    _geom_angle_publ_flag
    C7 O2 H2 . . 114(4) ?
    C2 O1 H1 . . 111(4) ?
    C4 C3 C2 . . 121.0(4) ?
    C4 C3 Br1 . . 120.7(3) ?
    C2 C3 Br1 . . 118.3(3) ?
    O1 C2 C1 . . 123.9(3) ?
    O1 C2 C3 . . 117.4(3) ?
    C1 C2 C3 . . 118.7(3) ?
    C2 C1 C6 . . 120.1(3) ?
    C2 C1 C7 . . 119.3(3) ?
    C6 C1 C7 . . 120.6(3) ?
    O3 C7 O2 . . 122.2(3) ?
    O3 C7 C1 . . 122.4(3) ?
    O2 C7 C1 . . 115.4(3) ?
    C3 C4 C5 . . 119.8(3) ?
    C3 C4 H4 . . 120.1 ?
    C5 C4 H4 . . 120.1 ?
    C5 C6 C1 . . 120.3(4) ?
    C5 C6 H6 . . 119.9 ?
    C1 C6 H6 . . 119.9 ?
    C6 C5 C4 . . 120.1(3) ?
    C6 C5 H5 . . 120.0 ?
    C4 C5 H5 . . 120.0 ?
loop_
    _geom_torsion_atom_site_label_1
    _geom_torsion_atom_site_label_2
    _geom_torsion_atom_site_label_3
    _geom_torsion_atom_site_label_4
    _geom_torsion_site_symmetry_1
    _geom_torsion_site_symmetry_2
    _geom_torsion_site_symmetry_3
    _geom_torsion_site_symmetry_4
    _geom_torsion
    _geom_torsion_publ_flag
    C4 C3 C2 O1 . . . . 178.9(4) ?
    Br1 C3 C2 O1 . . . . -2.2(5) ?
    C4 C3 C2 C1 . . . . -1.0(6) ?
    Br1 C3 C2 C1 . . . . 177.9(3) ?
    O1 C2 C1 C6 . . . . -178.9(3) ?
    C3 C2 C1 C6 . . . . 1.0(5) ?
    O1 C2 C1 C7 . . . . 2.1(6) ?
    C3 C2 C1 C7 . . . . -178.0(3) ?
    C2 C1 C7 O3 . . . . -4.2(6) ?
    C6 C1 C7 O3 . . . . 176.9(4) ?
    C2 C1 C7 O2 . . . . 175.1(3) ?
    C6 C1 C7 O2 . . . . -3.8(5) ?
    C2 C3 C4 C5 . . . . 0.4(6) ?
    Br1 C3 C4 C5 . . . . -178.5(3) ?
    C2 C1 C6 C5 . . . . -0.3(6) ?
    C7 C1 C6 C5 . . . . 178.6(4) ?
    C1 C6 C5 C4 . . . . -0.3(6) ?
    C3 C4 C5 C6 . . . . 0.3(6) ?
loop_
    _geom_hbond_atom_site_label_D
    _geom_hbond_atom_site_label_H
    _geom_hbond_atom_site_label_A
    _geom_hbond_site_symmetry_A
    _geom_hbond_distance_DH
    _geom_hbond_distance_HA
    _geom_hbond_distance_DA
    _geom_hbond_angle_DHA
    O1 H1 O3 . 0.85(2) 1.88(4) 2.604(4) 142(5)
    O2 H2 O3 3_756 0.87(2) 1.80(2) 2.664(4) 172(6)
_shelx_hkl_file
;
   0   0  -3 142.923 186.453   1
   0   0  -4 5097.61 576.164   1
   0   0  -5 400.627 281.891   1
   0   0  -6 44415.3 1929.93   1
   0   0  -7 311.421 227.840   1
   0   0  -8 364407. 6239.33   1
   0   0  -9 1432.14 557.537   1
   0   0 -10 267294. 5745.47   1
   0   0 -11 1213.28 556.194   1
   0   0 -12 15759.2 1488.43   1
   0   0  13 199.278 297.021   1
   0   0 -13 1020.17 555.886   1
   0   0 -14 565.214 421.230   1
   0   0 -15 604.393 521.865   1
   0   0 -16 55078.3 3069.54   1
   0   0 -17 779.053 521.907   1
   0   0 -18 43726.6 2850.37   1
   0   0 -19 928.062 616.705   1
   0   0 -20 33635.1 2637.93   1
   0   0 -21 201.845 440.884   1
   0  -1  -2 2474.26 271.555   1
   0  -1   2 2447.16 240.722   2
   0  -1   3 762.201 141.678   2
   0  -1  -3 972.408 226.922   1
   0   1  -3 762.017 197.006   1
   0   1   3 755.720 148.083   2
   0  -1  -4 135182. 2803.06   1
   0   1  -4 137256. 2827.58   1
   0  -1   4 139293. 1647.12   2
   0   1   4 137134. 1914.21   2
   0   1  -5 59320.9 2053.81   1
   0  -1   5 64029.2 955.170   2
   0  -1  -5 58805.5 2058.19   1
   0  -1  -5 65092.9 929.411   2
   0   1  -6 55045.1 2136.01   1
   0  -1  -6 61420.5 868.105   2
   0  -1  -6 58179.5 2187.46   1
   0  -1  -7 20846.8 1402.21   1
   0   1  -7 21229.2 1413.40   1
   0  -1  -7 23585.7 544.597   2
   0   1  -8 1910.89 479.550   1
   0  -1  -8 2018.74 475.382   1
   0  -1  -8 1907.14 153.961   2
   0   1  -9 3063.01 616.735   1
   0  -1  -9 2718.78 167.360   2
   0  -1  -9 4099.11 723.493   1
   0  -1 -10 1172.50 447.403   1
   0   1 -10 399.939 278.506   1
   0  -1 -11 6577.21 967.842   1
   0   1 -11 6215.89 937.753   1
   0   1 -12 73855.9 3221.86   1
   0  -1 -12 75836.5 3223.19   1
   0   1  12 74625.6 3006.06   1
   0   1 -13 6124.08 1015.42   1
   0  -1  13 7758.21 1103.62   1
   0   1  13 7399.13 966.126   1
   0  -1 -13 7072.37 1041.11   1
   0   1 -14 45190.6 2654.61   1
   0  -1 -14 43016.9 2585.48   1
   0   1 -15 24428.9 2039.23   1
   0  -1 -15 23625.1 1959.05   1
   0   1 -16 36709.8 2510.01   1
   0  -1 -16 36217.2 2477.61   1
   0   1 -17 2717.15 677.241   1
   0  -1 -17 3826.97 889.273   1
   0  -1 -18 1342.83 578.985   1
   0   1 -18 856.322 563.827   1
   0   1 -19 1454.86 646.025   1
   0  -1 -19 352.422 332.046   1
   0  -1 -20 12346.9 1560.72   1
   0   1 -20 10086.7 1457.02   1
   0  -1 -21 5326.80 1170.09   1
   0   1 -21 5963.06 1149.53   1
   0  -2   0 92959.9 2101.82   2
   0  -2  -1 100532. 2176.24   2
   0  -2   1 98164.5 2149.48   2
   0   2  -2 61094.9 1250.99   1
   0  -2  -2 57182.3 1608.79   2
   0  -2   2 55213.5 1349.67   1
   0  -2  -2 58805.1 1195.20   1
   0  -2   2 51364.5 1552.61   2
   0  -2   3 30842.6 1195.39   2
   0   2  -3 35845.0 1189.39   1
   0   2   3 34758.6 1297.12   2
   0  -2  -3 34303.4 1162.40   1
   0  -2  -3 35240.5 1212.01   2
   0  -2   3 32908.6 1257.84   1
   0   2   4 21817.1 1031.71   2
   0  -2   4 19517.3 929.605   2
   0  -2   4 21088.4 1138.37   1
   0  -2  -4 20358.3 1047.25   1
   0   2  -4 22072.2 1086.27   1
   0  -2  -4 21790.8 911.019   2
   0  -2  -5 1143.21 220.661   2
   0  -2   5 1237.76 312.564   1
   0  -2  -5 1421.58 352.563   1
   0   2   5 921.502 213.521   1
   0   2  -5 1369.80 340.783   1
   0  -2   5 1424.24 248.522   2
   0  -2  -6 61642.2 2175.91   1
   0   2  -6 61632.1 2165.51   1
   0  -2   6 65079.8 1443.49   2
   0  -2  -6 64069.0 1387.14   2
   0  -2   6 66643.5 2383.18   1
   0   2   6 66958.7 2048.36   1
   0  -2   7 41308.1 1026.70   2
   0   2   7 43494.8 1763.71   1
   0  -2  -7 39796.1 1023.34   2
   0   2  -7 38625.2 1844.28   1
   0  -2  -7 43413.5 1944.65   1
   0  -2   7 43303.3 2041.41   1
   0  -2  -8 31014.9 869.394   2
   0  -2   8 30900.9 786.904   2
   0  -2  -8 31649.7 1756.76   1
   0  -2   8 33414.4 1900.35   1
   0   2   8 34095.1 1671.15   1
   0   2  -8 32226.5 1785.31   1
   0  -2   9 46274.2 860.581   2
   0  -2  -9 46839.1 2228.63   1
   0   2  -9 44702.1 2205.89   1
   0  -2   9 47191.8 2350.41   1
   0  -2  -9 48888.4 1062.85   2
   0  -2 -10 61659.5 1172.68   2
   0  -2 -10 57527.9 2571.06   1
   0  -2  10 60087.7 2740.79   1
   0   2 -10 54236.2 2538.86   1
   0  -2  10 57393.3 862.852   2
   0   2  11 59834.8 2531.34   1
   0  -2 -11 61998.8 2749.95   1
   0   2 -11 60518.9 2771.14   1
   0  -2 -11 64128.3 1158.56   2
   0  -2  11 66065.4 2969.35   1
   0  -2 -12 8253.08 383.773   2
   0  -2  12 9163.49 1146.92   1
   0   2  12 8923.96 1030.32   1
   0   2 -12 8707.47 1130.49   1
   0  -2 -12 8102.69 1055.65   1
   0   2 -13 658.388 484.707   1
   0  -2 -13 800.612 476.470   1
   0  -2  13 47.6342 232.541   1
   0   2  13 610.200 336.876   1
   0   2  14 869.817 380.970   1
   0  -2 -14 994.058 551.213   1
   0   2 -14 867.118 520.989   1
   0   2 -15 395.214 339.113   1
   0  -2 -15 508.918 355.924   1
   0   2 -16 4258.73 879.870   1
   0  -2 -16 4155.46 845.062   1
   0  -2 -17 31078.2 2294.83   1
   0   2 -17 30630.4 2364.76   1
   0  -2 -18 16472.1 1719.21   1
   0   2 -18 15894.6 1725.64   1
   0   2 -19 10873.8 1485.14   1
   0  -2 -19 9762.83 1379.00   1
   0   2 -20 18596.0 1981.50   1
   0  -2 -20 18481.2 1917.42   1
   0   2 -21 8822.64 1404.30   1
   0  -2 -21 8199.13 1310.01   1
   0  -3   0 458.453 260.182   2
   0  -3  -1 75372.1 2249.91   2
   0  -3   1 74761.4 2240.12   2
   0   3  -1 79708.4 854.571   1
   0  -3   1 75614.8 1038.41   1
   0  -3   2 31412.5 1457.32   2
   0   3  -2 33154.8 830.357   1
   0  -3  -2 34180.5 1493.56   2
   0  -3  -2 34646.4 735.493   1
   0   3   2 32693.6 626.607   1
   0  -3   2 33099.7 972.968   1
   0   3  -3 143652. 2187.76   1
   0  -3   3 144470. 2467.66   1
   0   3   3 151148. 3201.12   2
   0   3   3 143430. 1763.70   1
   0  -3  -3 142191. 2062.44   1
   0  -3  -3 148046. 2996.03   2
   0  -3   4 15449.0 930.407   1
   0  -3  -4 15099.6 814.046   1
   0   3   4 14442.0 682.454   1
   0  -3  -4 16811.2 980.903   2
   0   3  -4 15460.8 842.915   1
   0  -3   4 13578.8 926.551   2
   0   3  -5 302531. 4173.95   1
   0  -3   5 309925. 4635.92   1
   0  -3  -5 308430. 4021.92   2
   0  -3  -5 312431. 4132.60   1
   0   3   5 298991. 3533.96   1
   0  -3   5 301042. 4260.39   2
   0   3  -6 72632.8 2234.89   1
   0   3   6 69538.3 1900.28   1
   0  -3   6 70003.8 1935.04   2
   0  -3   6 72797.0 2429.66   1
   0  -3  -6 77946.8 1933.77   2
   0  -3  -6 74407.3 2214.76   1
   0  -3  -7 11341.8 941.572   1
   0  -3  -7 11711.5 727.995   2
   0  -3   7 10824.5 1006.15   1
   0   3  -7 11992.5 988.483   1
   0   3   7 11450.7 842.129   1
   0  -3   7 12685.2 777.111   2
   0  -3   8 4454.98 700.523   1
   0  -3   8 4928.11 466.555   2
   0   3   8 4152.24 548.303   1
   0   3  -8 5052.96 704.865   1
   0  -3  -8 4504.03 437.644   2
   0  -3  -8 4048.10 614.138   1
   0  -3   9 3166.37 342.298   2
   0  -3   9 3871.36 677.207   1
   0   3   9 3199.36 533.110   1
   0  -3  -9 3971.45 636.794   1
   0   3  -9 3700.26 635.865   1
   0  -3  -9 3331.94 368.484   2
   0  -3  10 5366.11 838.203   1
   0  -3 -10 6342.40 836.924   1
   0  -3 -10 5705.05 462.538   2
   0   3 -10 5390.83 820.136   1
   0  -3  10 5687.42 404.191   2
   0  -3 -11 54716.6 2466.59   1
   0  -3  11 51109.8 1112.56   2
   0  -3  11 56759.9 2714.00   1
   0   3  11 54855.9 2317.67   1
   0  -3 -11 54395.7 1377.79   2
   0   3 -11 47924.8 2390.43   1
   0  -3  12 5709.09 900.194   1
   0  -3  12 5041.93 338.056   2
   0  -3 -12 6114.98 901.621   1
   0   3 -12 4732.69 836.035   1
   0   3  12 5135.88 759.849   1
   0  -3 -12 5635.63 441.170   2
   0  -3 -13 124788. 1978.82   2
   0   3  13 124423. 3811.50   1
   0  -3 -13 119935. 3915.97   1
   0  -3  13 130587. 4374.06   1
   0  -3  13 116523. 1375.20   2
   0   3 -13 119801. 4060.20   1
   0  -3 -14 30815.6 919.053   2
   0  -3 -14 29866.3 2044.85   1
   0   3 -14 28532.2 2066.93   1
   0   3  14 31127.8 1973.55   1
   0   3 -15 34339.8 2316.91   1
   0  -3 -15 35451.6 2273.32   1
   0  -3 -15 32349.9 863.447   2
   0  -3 -16 9659.14 1217.57   1
   0   3 -16 9225.22 1269.89   1
   0  -3 -17 713.581 444.926   1
   0   3 -17 1249.69 579.217   1
   0  -3 -18 4109.64 871.896   1
   0   3 -18 3498.06 923.204   1
   0  -3 -19 1302.00 628.830   1
   0   3 -19 1144.12 495.409   1
   0  -3 -20 1015.77 569.585   1
   0   3 -20 554.311 492.259   1
   0   3 -21 30294.0 2540.71   1
   0  -3 -21 31532.2 2472.89   1
   0  -4   0 3616.25 581.736   2
   0  -4  -1 181066. 3835.44   2
   0  -4   1 173038. 3801.99   2
   0  -4   2 1321.46 408.392   2
   0  -4   2 876.323 147.348   1
   0  -4  -2 1161.11 404.667   2
   0   4   2 760.429 98.6962   3
   0   4  -2 868.485 135.273   1
   0  -4   3 32122.2 1633.79   2
   0  -4   3 35567.5 1114.20   1
   0  -4  -3 33082.9 800.514   1
   0   4  -3 35007.6 991.990   1
   0   4   3 33508.4 748.416   1
   0  -4  -3 32548.3 1590.23   2
   0  -4  -4 45435.9 1193.00   1
   0   4   4 46781.9 1106.43   1
   0   4  -4 45737.8 1343.92   1
   0  -4  -4 42744.6 1779.46   2
   0  -4   4 42790.1 1852.79   2
   0  -4   4 44584.4 1462.88   1
   0   4   5 1122.75 215.926   1
   0  -4   5 988.080 252.237   1
   0   4  -5 1265.37 267.928   1
   0  -4  -5 1265.36 347.287   2
   0  -4  -5 1313.97 270.910   1
   0  -4   5 1354.44 373.704   2
   0  -4  -6 2722.04 419.044   1
   0  -4   6 2490.33 443.331   2
   0  -4  -6 2215.57 399.429   2
   0   4  -6 2776.92 454.529   1
   0  -4   6 1805.49 372.599   1
   0   4   6 2562.69 358.575   1
   0   4   7 64270.5 1873.21   1
   0  -4  -7 63015.2 1970.45   2
   0  -4   7 64238.4 2309.18   1
   0   4  -7 63451.4 2132.58   1
   0  -4  -7 65432.6 2035.24   1
   0  -4   7 62806.8 2032.75   2
   0  -4  -8 11696.4 937.491   1
   0  -4  -8 10235.2 770.716   2
   0  -4   8 11348.1 1038.65   1
   0  -4   8 10967.0 815.757   2
   0   4   8 9794.53 794.629   1
   0   4  -8 11636.9 996.528   1
   0   4  -9 116427. 3300.11   1
   0  -4   9 111673. 2456.36   2
   0  -4  -9 119762. 3137.07   1
   0  -4   9 121569. 3544.36   1
   0  -4  -9 122235. 2566.51   2
   0   4   9 126530. 3047.85   1
   0  -4 -10 1485.71 295.758   2
   0  -4  10 1483.47 262.544   2
   0  -4  10 1265.71 398.064   1
   0  -4 -10 1811.84 484.104   1
   0   4 -10 1818.66 485.235   1
   0  -4  11 73106.0 2958.39   1
   0   4  11 70037.1 2525.01   1
   0  -4 -11 67604.2 2603.94   1
   0  -4  11 63589.5 1598.25   2
   0  -4 -11 68788.9 1830.07   2
   0   4 -11 66154.5 2729.56   1
   0   4 -12 13133.1 1261.84   1
   0  -4 -12 13956.6 819.060   2
   0  -4 -12 13432.6 1229.84   1
   0   4  12 14142.0 1206.04   1
   0  -4  12 13699.7 702.296   2
   0  -4  12 14752.6 1390.32   1
   0  -4 -13 3448.95 672.350   1
   0   4  13 4929.67 756.503   1
   0   4 -13 3739.17 720.969   1
   0  -4  13 4274.29 777.789   1
   0  -4  13 4467.46 394.316   2
   0  -4 -13 4356.65 467.925   2
   0  -4  14 7940.35 478.858   2
   0  -4 -14 6906.75 958.354   1
   0   4 -14 6648.15 964.647   1
   0   4  14 8065.31 1001.24   1
   0  -4 -14 7796.99 605.053   2
   0  -4 -15-168.665 365.724   1
   0   4 -15-210.656 336.551   1
   0  -4  15 346.663 98.7421   2
   0  -4 -15 471.032 158.181   2
   0   4 -16 3386.95 757.269   1
   0  -4 -16 3431.54 369.392   2
   0  -4 -16 2443.61 633.816   1
   0  -4 -17 56857.8 2930.84   1
   0   4 -17 55824.3 3052.35   1
   0  -4 -17 51342.1 1246.16   2
   0   4 -18 2548.93 764.263   1
   0  -4 -18 2155.79 659.884   1
   0  -4 -19 22092.7 1972.19   1
   0   4 -19 27085.0 2263.97   1
   0  -4 -20 2543.29 784.652   1
   0   4 -20 4842.34 1050.97   1
   0   4 -21 12770.7 1662.38   1
   0  -4 -21 13762.3 1601.86   1
   0  -5   0 124.885 244.065   2
   0  -5  -1 26520.4 1584.17   2
   0  -5   1 27938.5 1643.02   2
   0  -5  -2 45062.5 2056.21   2
   0   5   2 45691.0 669.716   3
   0  -5   2 46923.9 950.731   1
   0  -5   2 50766.7 730.904   3
   0  -5   2 46468.9 2130.29   2
   0   5   3 16513.3 519.749   3
   0  -5   3 16634.4 1272.00   2
   0  -5   3 16864.2 703.289   1
   0  -5  -3 16609.2 1245.26   2
   0  -5  -3 16934.5 440.029   1
   0   5  -3 16941.8 636.047   1
   0  -5  -4 12915.5 522.367   1
   0  -5   4 12833.3 725.064   1
   0   5   4 13504.2 575.301   3
   0   5  -4 13564.4 678.465   1
   0  -5  -4 12889.9 1084.58   2
   0  -5   4 13978.7 1156.99   2
   0   5   5 79188.2 1527.84   1
   0  -5   5 73786.6 1940.78   1
   0   5  -5 75235.7 1834.15   1
   0  -5  -5 79237.9 2575.19   2
   0  -5  -5 74681.0 1547.02   1
   0  -5   5 73405.3 2587.35   2
   0  -5   6 1959.96 441.092   2
   0  -5   6 1894.77 351.632   1
   0   5  -6 2187.32 341.839   1
   0   5   6 1935.56 284.933   1
   0  -5  -6 2301.83 465.742   2
   0  -5  -6 1718.70 265.444   1
   0  -5  -7 23447.7 1099.67   1
   0  -5  -7 25817.0 1424.82   2
   0   5   7 26314.6 1133.47   1
   0   5  -7 24511.0 1262.50   1
   0  -5   7 24797.5 1428.64   2
   0  -5   7 23419.2 1310.98   1
   0  -5   8 1687.40 395.669   2
   0  -5  -8 1654.62 392.563   2
   0   5  -8 1261.68 344.608   1
   0  -5  -8 1550.72 312.480   1
   0  -5   8 1343.82 357.435   1
   0   5   8 1984.16 378.405   1
   0   5  -9 449.298 209.120   1
   0  -5   9 1141.34 362.664   1
   0  -5  -9 1108.71 291.684   2
   0   5   9 1345.29 333.628   1
   0  -5  -9 831.963 255.162   1
   0  -5   9 1302.99 352.482   2
   0  -5  10 8711.80 746.054   2
   0  -5 -10 8251.65 811.273   1
   0  -5  10 8684.71 966.501   1
   0  -5 -10 8831.87 781.809   2
   0   5 -10 7788.07 877.770   1
   0  -5  11 21539.7 1109.73   2
   0   5 -11 21137.4 1487.71   1
   0  -5 -11 21607.1 1385.50   1
   0  -5 -11 22106.2 1200.92   2
   0  -5  11 22810.1 1606.15   1
   0   5  11 23564.5 1433.09   1
   0   5 -12 22492.2 1615.39   1
   0  -5 -12 23223.8 1496.78   1
   0  -5  12 25771.6 1779.05   1
   0  -5  12 22198.1 1087.80   2
   0   5  12 25677.5 1554.41   1
   0  -5 -12 23647.9 1216.39   2
   0   5 -13 13359.4 1307.66   1
   0   5  13 16696.7 1328.33   1
   0  -5 -13 14413.8 956.855   2
   0  -5  13 15833.4 1484.82   1
   0  -5  13 13018.3 794.545   2
   0  -5 -13 12264.1 1132.92   1
   0   5 -14 87.0866 289.520   1
   0   5  14-151.850 250.319   1
   0  -5  14 280.612 160.774   2
   0  -5 -14 280.775 182.131   2
   0  -5 -14 150.301 251.472   1
   0  -5  15 39223.8 1257.60   2
   0  -5 -15 39040.4 1508.64   2
   0  -5 -15 32256.3 1994.48   1
   0   5 -15 33383.6 2167.42   1
   0  -5  16 3906.05 369.244   2
   0   5 -16 3838.95 846.307   1
   0  -5 -16 3745.72 469.385   2
   0  -5 -16 3328.12 704.676   1
   0  -5 -17 2390.49 653.692   1
   0   5 -17 2705.20 714.064   1
   0  -5 -17 2583.23 370.950   2
   0   5 -18 748.861 502.775   1
   0  -5 -18 1437.10 585.741   1
   0  -5 -19 3404.90 785.517   1
   0   5 -19 4345.53 908.316   1
   0  -5 -20 1021.30 504.940   1
   0   5 -20 541.309 564.686   1
   0  -5 -21 4933.21 967.705   1
   0  -6   0 112193. 3433.55   2
   0  -6   1 53006.0 2379.76   2
   0  -6  -1 53549.6 2377.64   2
   0  -6  -2 23928.5 1577.34   2
   0  -6   2 24230.4 1614.21   2
   0  -6   3 26503.0 1683.09   2
   0  -6   3 29423.3 663.460   3
   0  -6  -3 28834.7 1708.92   2
   0   6   3 29349.1 636.057   3
   0  -6   3 27847.1 847.357   1
   0   6  -4 21959.5 818.952   1
   0  -6   4 20945.9 1497.85   2
   0  -6  -4 21891.3 1473.88   2
   0   6   4 21239.2 662.163   3
   0  -6   4 20802.0 871.578   1
   0  -6  -5 10601.2 1034.17   2
   0  -6   5 8184.99 932.072   2
   0   6  -5 9534.57 615.616   1
   0  -6   5 9043.07 651.298   1
   0  -6  -5 9033.17 459.064   1
   0   6   5 10232.1 543.684   3
   0   6   6 18341.4 836.157   3
   0  -6  -6 19155.1 1373.75   2
   0  -6   6 17897.1 1343.95   2
   0  -6  -6 17455.0 750.432   1
   0  -6   6 16894.1 973.321   1
   0   6  -6 16296.8 902.760   1
   0  -6   7 29318.2 1388.75   1
   0   6   7 32003.4 1164.73   1
   0  -6  -7 28241.9 1083.55   1
   0  -6  -7 30671.5 1689.21   2
   0  -6   7 30558.7 1721.11   2
   0   6  -7 29811.5 1329.54   1
   0   6  -8 30836.5 1460.47   1
   0  -6  -8 29315.9 1221.44   1
   0  -6   8 31943.7 1555.62   1
   0  -6  -8 29038.8 1609.26   2
   0  -6   8 30638.6 1666.70   2
   0   6   8 32191.3 1292.62   1
   0  -6   9 27274.0 1525.93   1
   0  -6  -9 28700.2 1567.45   2
   0  -6   9 25898.5 1508.27   2
   0  -6  -9 26194.7 1260.58   1
   0   6  -9 27672.5 1490.42   1
   0   6   9 29292.4 1343.69   1
   0  -6  10 53222.2 2060.81   2
   0  -6  10 51598.2 2216.46   1
   0  -6 -10 54628.7 2131.78   2
   0   6 -10 51240.4 2144.03   1
   0  -6 -10 51849.8 1887.00   1
   0   6  11 45216.7 1908.07   1
   0  -6  11 41037.8 1750.03   2
   0  -6  11 44349.9 2154.53   1
   0  -6 -11 45419.6 1909.23   2
   0  -6 -11 40631.8 1774.91   1
   0   6 -11 41473.3 2029.89   1
   0   6  12 28524.4 1593.44   1
   0  -6  12 23553.2 1272.66   2
   0   6 -12 25437.8 1674.99   1
   0  -6  12 25608.7 1716.86   1
   0  -6 -12 25793.8 1423.73   2
   0  -6 -12 24854.4 1472.54   1
   0   6  13 178.814 184.717   1
   0   6 -13 196.195 254.465   1
   0  -6 -13 404.562 232.436   1
   0  -6  13 157.526 192.285   2
   0  -6 -13 72.0093 208.296   2
   0  -6 -14 359.604 261.625   1
   0  -6  14 747.984 272.855   2
   0   6  14 606.406 310.209   1
   0   6 -14-16.3601 346.374   1
   0  -6 -14 926.049 314.365   2
   0   6 -15 12472.5 1321.02   1
   0  -6 -15 15055.5 1078.38   2
   0  -6  15 14423.1 906.917   2
   0  -6 -15 14406.1 1276.68   1
   0  -6 -16 21311.0 1253.46   2
   0  -6 -16 20586.3 1580.56   1
   0   6 -16 17429.5 1635.31   1
   0  -6 -17 9099.68 807.588   2
   0   6 -17 7950.49 1156.11   1
   0  -6 -17 9159.22 1127.92   1
   0  -6 -18 12332.5 1351.48   1
   0   6 -18 12157.0 1480.46   1
   0  -6 -19 17802.1 1640.37   1
   0   6 -19 15019.5 1634.77   1
   0  -6 -20 12310.4 1408.99   1
   0   6 -20 10960.1 1464.37   1
   0  -6 -21 2067.79 683.137   1
   0  -7   0 691.374 441.651   2
   0  -7  -1 787.797 418.330   2
   0  -7   1 898.913 433.304   2
   0  -7   2 33618.3 1965.63   2
   0  -7  -2 36050.0 2009.07   2
   0  -7   3 8147.71 988.772   2
   0  -7  -3 9305.64 1049.65   2
   0  -7   3 7685.45 309.131   3
   0  -7  -4 84275.3 3033.42   2
   0  -7   4 88046.7 1266.10   3
   0  -7   4 87622.2 1695.02   1
   0  -7   4 84436.8 3071.55   2
   0   7   4 86464.2 1254.62   3
   0  -7   5 1601.91 495.958   2
   0   7   5 1117.26 179.590   3
   0  -7  -5 1511.83 521.782   2
   0  -7   5 937.988 168.059   3
   0  -7   5 980.342 218.210   1
   0   7  -5 1240.62 233.293   1
   0   7   6 61886.2 1421.31   3
   0  -7   6 58548.8 1758.63   1
   0  -7  -6 62100.7 1258.38   1
   0  -7   6 59834.7 2556.46   2
   0  -7  -6 61666.3 2563.51   2
   0   7  -6 61401.7 1680.49   1
   0  -7  -7 578.357 148.905   1
   0  -7   7 1005.23 292.379   1
   0  -7   7 1047.97 455.913   2
   0  -7  -7 896.619 397.497   2
   0   7   7 475.227 175.040   3
   0   7  -7 664.259 235.727   1
   0   7   8 4462.77 492.563   3
   0   7  -8 5065.10 591.103   1
   0  -7   8 4882.70 606.666   1
   0  -7  -8 4261.85 690.150   2
   0  -7   8 5708.38 814.097   2
   0  -7  -8 4053.75 419.128   1
   0   7  -9 127.217 201.695   1
   0   7   9 40.8066 155.959   1
   0  -7  -9-176.053 252.120   2
   0  -7   9-211.317 211.110   1
   0  -7  -9 44.8128 119.940   1
   0  -7   9-94.4961 272.248   2
   0  -7  10 2011.60 458.367   1
   0  -7  10 1725.83 411.952   2
   0   7 -10 2254.52 472.122   1
   0  -7 -10 1649.28 344.613   1
   0  -7 -10 2614.22 517.064   2
   0  -7  11 1492.98 428.040   1
   0  -7 -11 1487.92 406.273   2
   0  -7  11 2078.50 451.363   2
   0   7 -11 1503.00 394.571   1
   0  -7 -11 1996.57 381.097   1
   0   7  12 44030.6 1937.89   1
   0   7 -12 39553.7 2015.67   1
   0  -7 -12 39789.1 1762.36   1
   0  -7  12 40847.2 2111.35   1
   0  -7 -12 42734.4 1988.23   2
   0  -7  12 41977.4 1884.70   2
   0   7  13 803.048 306.296   1
   0  -7 -13 505.520 312.620   2
   0  -7 -13 803.355 303.791   1
   0   7 -13 1371.05 478.038   1
   0  -7  13 542.496 261.108   2
   0  -7 -14 22376.2 1434.92   2
   0  -7 -14 20457.8 1420.81   1
   0   7 -14 21754.6 1648.67   1
   0  -7  14 22139.4 1289.78   2
   0   7  14 24536.9 1585.05   1
   0  -7 -15 523.325 231.375   1
   0  -7 -15 226.765 258.570   2
   0   7 -15 296.425 277.485   1
   0  -7  15 377.299 200.252   2
   0   7 -16 15828.2 1526.73   1
   0  -7 -16 17661.2 1424.30   1
   0  -7 -17-235.840 248.547   2
   0  -7 -17 224.909 268.075   1
   0   7 -17-61.4356 314.410   1
   0  -7 -18 571.647 440.402   1
   0   7 -18 564.584 408.983   1
   0   7 -19 53.0710 318.184   1
   0  -7 -19 360.539 394.571   1
   0  -7 -20 3569.44 849.710   1
   0   7 -20 3994.07 928.275   1
   0  -7 -21 1170.67 586.040   1
   0  -8   0 24580.7 1732.83   2
   0  -8  -1 8581.39 1042.13   2
   0  -8   1 8953.77 1082.54   2
   0  -8   2 22170.6 1652.53   2
   0  -8  -2 22304.2 1645.58   2
   0  -8   3 10131.2 1141.92   2
   0  -8  -3 9783.25 1120.05   2
   0  -8  -4 11567.6 1202.33   2
   0  -8   4 10169.7 1157.68   2
   0  -8   4 10160.8 389.749   3
   0  -8   4 7828.39 381.066   3
   0  -8  -5 6522.54 919.803   2
   0  -8   5 6115.14 900.243   2
   0  -8   5 6212.36 366.766   3
   0   8   5 6485.90 372.584   3
   0  -8   5 6142.09 501.495   1
   0  -8  -6 19741.1 1527.43   2
   0  -8   6 20552.8 1015.38   1
   0  -8   6 19147.6 743.354   3
   0   8   6 21535.8 779.019   3
   0  -8   6 19623.0 1559.30   2
   0  -8   7 3181.14 684.355   2
   0   8  -7 2616.51 397.882   1
   0   8   7 2431.18 306.483   3
   0  -8  -7 1804.03 439.218   2
   0  -8   7 2574.41 319.840   3
   0  -8   7 2517.12 415.397   1
   0  -8   8 17348.9 1418.89   2
   0   8   8 19903.4 958.685   3
   0  -8  -8 21496.1 1571.95   2
   0   8  -8 20610.2 1130.22   1
   0  -8   8 21839.5 1216.67   1
   0  -8   9 1689.47 416.207   1
   0   8  -9 1189.67 325.326   1
   0  -8  -9 870.510 382.957   2
   0  -8  -9 1639.69 320.345   1
   0  -8   9 1206.98 350.875   2
   0  -8  10 29250.5 1789.45   2
   0   8 -10 28401.8 1532.02   1
   0  -8 -10 32456.3 1359.51   1
   0  -8 -10 30631.6 1844.71   2
   0  -8  10 31655.9 1647.44   1
   0   8  11 10492.0 909.705   3
   0  -8  11 9841.89 1013.21   2
   0  -8  11 9450.30 977.365   1
   0  -8 -11 11470.5 1121.38   2
   0   8 -11 9002.00 899.445   1
   0  -8 -11 10457.2 846.980   1
   0   8  12 6663.94 771.666   3
   0  -8 -12 8063.76 938.007   2
   0  -8  12 6966.56 874.211   1
   0  -8 -12 7344.68 762.291   1
   0   8 -12 7055.41 850.574   1
   0  -8  12 7236.64 844.549   2
   0  -8  13-22.2231 233.592   2
   0   8  13 87.0622 181.795   3
   0  -8 -13 73.3332 266.500   2
   0   8 -13 136.602 337.575   1
   0  -8 -13 542.922 275.191   1
   0  -8  14 84.3170 201.984   2
   0   8 -14 102.339 293.160   1
   0  -8 -14-11.6523 246.275   2
   0  -8 -14 186.282 253.780   1
   0  -8  15-82.8246 200.290   2
   0  -8 -15 251.299 340.061   2
   0  -8 -15 433.026 309.183   1
   0   8 -15 356.052 354.795   1
   0  -8 -16 14608.9 1269.39   2
   0  -8 -16 12741.8 1226.49   1
   0   8 -16 12009.9 1325.74   1
   0   8 -17 8.75041 356.480   1
   0  -8 -17-18.4922 257.654   1
   0   8 -18 17181.1 1699.53   1
   0   8 -19 228.385 414.230   1
   0  -9   0 409.371 375.390   2
   0  -9   1 11473.8 1254.15   2
   0  -9  -1 13055.3 1330.95   2
   0  -9  -2 53534.9 2649.20   2
   0  -9   2 56617.6 2711.14   2
   0  -9  -3 691.793 481.163   2
   0  -9   3 345.452 352.122   2
   0  -9   4 23714.2 1784.99   2
   0  -9  -4 22640.8 1722.81   2
   0  -9   5 2797.70 687.643   2
   0  -9   5 1976.97 185.854   3
   0  -9   5 1725.10 180.777   3
   0  -9  -5 2330.83 606.625   2
   0  -9   6 35629.6 911.861   3
   0  -9  -6 32759.7 2072.14   2
   0  -9   6 37017.7 2188.32   2
   0   9   6 33777.0 880.947   3
   0  -9   7 4367.57 773.556   2
   0  -9   7 4901.93 393.109   3
   0  -9  -7 4389.31 750.172   2
   0   9   7 5132.82 408.170   3
   0  -9   8 6893.08 707.158   1
   0   9   8 6095.84 488.282   3
   0  -9   8 5006.90 446.735   3
   0  -9  -8 5474.66 840.842   2
   0  -9   8 5192.48 835.648   2
   0  -9   9 400.607 176.331   3
   0  -9  -9 137.178 279.421   2
   0   9   9 236.027 169.127   3
   0   9  -9 998.629 303.445   1
   0  -9   9 428.798 276.869   2
   0  -9   9 574.059 284.603   1
   0   9 -10 8655.14 844.197   1
   0  -9  10 8584.31 1040.77   2
   0  -9 -10 7251.47 965.924   2
   0  -9 -11 2707.33 596.949   2
   0   9 -11 2910.05 562.025   1
   0  -9  11 2523.38 565.370   2
   0  -9  12 19551.2 1503.84   2
   0   9 -12 20127.9 1417.68   1
   0  -9 -12 19538.3 1563.33   2
   0  -9 -13 2414.14 602.790   2
   0   9 -13 1416.33 449.544   1
   0  -9  13 2202.97 563.874   2
   0  -9 -14 16660.8 1426.64   2
   0  -9  14 14532.0 1271.15   2
   0   9 -14 14965.0 1365.58   1
   0   9 -15 7247.86 1002.26   1
   0  -9 -15 8469.86 1062.10   2
   0   9 -16 3615.35 770.326   1
   0  -9 -16 4468.68 791.606   2
   0   9 -17 58.4347 308.999   1
   0   9 -18 638.395 500.953   1
   0   9 -19 86.5144 338.945   1
   0 -10   0 1151.54 474.530   2
   0 -10   1 27817.4 1971.42   2
   0 -10  -1 27872.5 1981.40   2
   0 -10   2 4957.99 893.212   2
   0 -10  -2 5187.82 894.689   2
   0 -10   3 10417.9 1246.07   2
   0 -10  -3 12175.6 1318.19   2
   0 -10  -4 616.255 432.120   2
   0 -10   4 676.353 430.423   2
   0 -10   5 74.7955 315.880   2
   0 -10  -5-320.981 306.830   2
   0 -10   6 1811.14 579.178   2
   0 -10  -6 2350.45 588.738   2
   0 -10   7 17907.3 1581.44   2
   0 -10  -7 19076.9 1653.78   2
   0 -10  -8 1428.00 569.610   2
   0 -10   8 1200.89 467.306   2
   0 -10  -9 19477.7 1659.95   2
   0 -10   9 17316.4 1549.08   2
   0 -10  10 5321.16 853.919   2
   0 -10 -10 5160.34 862.586   2
   0 -10 -11 13141.2 1362.74   2
   0 -10  11 14317.9 1396.92   2
   0 -10  12 1832.62 552.666   2
   0 -10 -12 2002.19 545.479   2
   0 -10 -13 1863.96 560.006   2
   0 -10  13 1621.87 552.111   2
   0 -10  14 335.831 294.318   2
   0  10 -14 815.702 392.613   1
   0 -10 -14 522.328 339.943   2
   0 -10 -15 335.519 395.623   2
   0 -10 -16 3532.23 797.722   2
   0 -11   0-333.233 444.097   2
   0 -11   1 2003.87 670.432   2
   0 -11  -1 1841.02 574.052   2
   0 -11   2 724.435 433.724   2
   0 -11  -2 93.8493 290.127   2
   0 -11   3 10601.9 1297.96   2
   0 -11  -3 12601.1 1388.40   2
   0 -11   4 594.405 370.466   2
   0 -11  -4 1049.45 556.111   2
   0 -11   5 25867.0 1963.11   2
   0 -11  -5 24668.2 1945.51   2
   0 -11  -6-43.1422 444.741   2
   0 -11   6-194.243 323.910   2
   0 -11  -7 6307.33 994.279   2
   0 -11   7 5121.35 928.902   2
   0 -11  -8 734.922 482.377   2
   0 -11   8 47.3264 326.958   2
   0 -11  -9 1518.23 602.015   2
   0 -11   9 1710.45 568.248   2
   0 -11 -10-441.550 383.757   2
   0 -11  10 95.8290 287.603   2
   0 -11  11 8298.69 1126.39   2
   0 -11 -11 7800.63 1107.63   2
   0 -11 -12 270.453 418.872   2
   0 -11  12 1463.07 580.293   2
   0 -11 -13 11139.1 1378.37   2
   0 -11  13 10615.9 1251.74   2
   0 -11 -14-186.607 387.014   2
   0 -11 -15 8658.63 1223.57   2
   0 -12   0 1114.93 548.510   2
   0 -12   1 15564.4 1614.90   2
   0 -12  -1 15151.7 1570.60   2
   0 -12  -2 711.741 493.478   2
   0 -12   2 630.611 418.081   2
   0 -12   3 747.613 507.326   2
   0 -12  -3 889.329 522.834   2
   0 -12  -4 770.717 460.315   2
   0 -12   4 706.031 405.166   2
   0 -12   5 630.275 446.237   2
   0 -12  -5 304.543 379.536   2
   0 -12   6-4.09153 327.370   2
   0 -12  -6 1594.28 660.573   2
   0 -12  -7 11094.2 1401.15   2
   0 -12   7 10682.3 1367.31   2
   0 -12  -8 1036.93 525.415   2
   0 -12   8 757.350 527.556   2
   0 -12  -9 7214.82 1137.89   2
   0 -12   9 6096.48 1050.45   2
   0 -12 -10 1895.21 675.382   2
   0 -12  10 1147.50 571.664   2
   0 -12  11 2774.46 722.226   2
   0 -12  12 467.459 358.743   2
   1   0 -21 840.781 639.298   1
   1   0 -20 195.162 408.136   1
   1   0 -19 22867.2 2230.22   1
   1   0 -18 624.827 471.361   1
   1   0 -17 30219.6 2371.98   1
  -1   0  16 25.2406 59.3279   2
   1   0 -16-497.180 465.761   1
   1   0 -15 18099.7 1705.82   1
  -1   0  15 25470.9 764.613   2
  -1   0  14-4.48424 74.1996   2
   1   0 -14-20.9023 351.596   1
  -1   0  13 4650.63 882.657   1
   1   0 -13 4145.38 789.138   1
  -1   0  13 6068.71 393.718   2
  -1   0  12-51.2079 276.384   1
  -1   0  12 26.2168 89.3634   2
  -1   0  11 106322. 1660.46   2
   1   0 -11 96097.7 3264.01   1
  -1   0  10 139.469 81.7436   2
   1   0 -10 393.192 394.803   1
  -1   0   9 65127.0 1325.17   2
   1   0  -9 62581.0 2316.23   1
  -1   0   8 116.977 94.3817   2
   1   0  -8 600.942 287.471   1
  -1   0   5 42734.0 1372.35   3
  -1   0   4-61.0592 127.267   3
  -1   0   3 898561. 5617.30   3
  -1   0   2 10.1515 108.286   3
  -1   0   1 56535.5 1299.20   3
  -1   0   0 150.914 106.990   3
  -1   0  -1 85717.6 1616.46   3
  -1   0  -2 181.279 109.712   3
  -1   0  -3 79582.1 1692.39   3
  -1   0  -4 183.614 153.044   3
  -1   0  -5 48320.5 1587.09   1
  -1   0  -6 298.851 222.973   1
  -1   0  -7 189480. 3654.69   1
  -1   0  -8 474.159 288.764   1
  -1   0  -9 46579.1 2051.87   1
  -1   0  -9 48857.6 1010.52   2
  -1   0 -10 158.759 219.855   1
  -1   0 -10 153.617 80.0863   2
  -1   0 -11 115387. 3767.05   1
  -1   0 -11 116795. 1449.38   2
  -1   0 -12-27.8284 219.959   1
  -1   0 -12 14.0008 52.9511   2
   1   0  12 301.366 359.825   1
  -1   0 -13 2546.07 674.677   1
   1   0  13 1810.01 470.352   1
  -1   0 -13 2198.50 155.260   2
  -1   0 -14-201.928 352.186   1
  -1   0 -15 1962.59 709.041   1
  -1   0 -16-305.566 604.710   1
  -1   0 -17 46138.1 3200.33   1
  -1   0 -18 322.377 680.360   1
  -1   0 -19 62224.5 3855.73   1
  -1   0 -20 1875.80 857.085   1
  -1   0 -21 22243.6 2408.72   1
   1  -1 -21 25552.4 2378.45   1
   1   1 -21 22805.8 2309.95   1
   1  -1 -20 1444.24 680.718   1
   1   1 -20 1175.78 572.560   1
   1   1 -19 1696.72 724.022   1
   1  -1 -19 2076.88 731.875   1
   1   1 -18 672.756 562.020   1
   1  -1 -18 32.5049 410.201   1
   1   1 -17-351.661 419.654   1
   1  -1 -17 344.588 390.967   1
  -1  -1  16 453.396 82.8613   2
   1  -1 -16 497.918 453.778   1
  -1   1  16 343.260 117.108   2
   1   1 -16 789.212 478.587   1
  -1   1  15 38682.4 1164.66   2
  -1  -1  15 37843.2 857.892   2
   1  -1 -15 30331.9 2198.86   1
   1   1 -15 28435.9 2133.00   1
  -1  -1  14 6014.66 367.275   2
   1   1 -14 4777.38 886.834   1
   1  -1 -14 5467.18 938.780   1
  -1   1  14 6646.83 481.409   2
  -1  -1  13 34451.8 901.607   2
   1  -1 -13 31502.8 2041.84   1
  -1   1  13 37056.8 1079.69   2
  -1   1  13 36802.5 2400.86   1
   1   1 -12 18476.0 1534.80   1
   1  -1 -12 18040.4 1472.10   1
  -1   1  12 19762.8 779.320   2
  -1  -1  12 19132.5 703.941   2
  -1   1  12 18859.9 1635.35   1
  -1  -1  12 20715.8 1738.00   1
   1   1 -11 85800.1 3052.21   1
  -1   1  11 98535.8 3445.43   1
  -1   1  11 99271.1 1743.73   2
   1  -1 -11 85232.2 3031.18   1
   1   1 -10 2957.96 579.650   1
   1  -1 -10 2754.38 561.540   1
  -1   1  10 2445.23 290.660   2
   1   1  -9 23678.2 1432.29   1
   1  -1  -9 22288.9 1375.74   1
  -1   1   9 23978.3 856.853   2
   1   1  -8 2307.89 465.625   1
  -1   1   8 2172.69 269.606   2
  -1   1   7 17312.8 730.817   2
  -1   1   6 2047.32 260.733   2
  -1   1   5 61228.9 1615.74   3
  -1  -1   5 60574.9 1645.21   3
  -1   1   5 64149.5 1400.67   2
  -1   1   4 45068.9 1182.94   2
  -1   1   4 46971.8 1341.92   3
  -1  -1   4 45030.2 1353.86   3
  -1  -1   3 224327. 2829.57   3
  -1   1   3 220667. 2596.75   2
  -1   1   3 226780. 2765.29   3
  -1  -1   2 8852.81 542.338   3
  -1   1   2 9249.82 529.828   3
  -1   1   1 500990. 3766.87   3
  -1  -1   1 496883. 3902.68   3
  -1   1   0 58572.9 1252.98   3
  -1  -1   0 57556.4 1309.12   3
  -1   1  -1 1785.44 240.696   3
  -1  -1  -1 1803.57 248.248   3
  -1   1  -2 23651.8 860.608   3
  -1  -1  -2 23837.1 902.305   3
  -1   1  -3 60797.3 1465.32   3
  -1  -1  -3 62678.7 1523.60   3
  -1   1  -4 39546.1 1270.83   3
  -1   1  -4 40468.4 1060.26   2
  -1  -1  -4 41465.7 1330.98   3
  -1   1  -5 154227. 2017.39   2
  -1  -1  -5 160127. 2865.02   1
  -1   1  -5 155806. 2878.41   1
  -1  -1  -6 9453.61 753.633   1
  -1   1  -6 8681.91 734.605   1
  -1   1  -6 8259.10 460.040   2
  -1   1  -7 259196. 2528.14   2
  -1   1  -7 258055. 4292.45   1
  -1  -1  -7 256212. 4220.25   1
  -1   1  -8 8724.13 466.504   2
  -1  -1  -8 8382.87 820.122   1
  -1   1  -8 8364.00 841.609   1
  -1   1  -9 10103.8 500.639   2
  -1   1  -9 9570.86 940.196   1
  -1  -1  -9 9620.28 919.832   1
  -1   1 -10 4728.87 338.515   2
  -1   1 -10 4253.03 688.230   1
  -1  -1 -10 3785.65 640.502   1
  -1   1 -11 3975.10 685.544   1
   1  -1  11 5452.17 827.233   1
   1   1  11 5518.00 764.618   1
  -1  -1 -11 5468.42 819.321   1
  -1   1 -11 5469.23 340.059   2
  -1   1 -12 26056.3 1958.33   1
   1  -1  12 24134.7 1773.62   1
  -1  -1 -12 22764.0 1795.84   1
  -1   1 -12 24609.3 674.796   2
   1   1  12 25866.6 1722.86   1
   1   1  13 75431.0 3120.88   1
  -1  -1 -13 70542.0 1489.17   2
  -1   1 -13 66339.1 1061.72   2
  -1  -1 -13 74213.1 3465.19   1
  -1  -1 -13 72926.5 1071.76   2
  -1   1 -13 69890.7 3412.14   1
  -1  -1 -14 9464.80 1334.09   1
  -1   1 -14 9331.36 1324.43   1
  -1  -1 -14 11671.2 449.474   2
  -1  -1 -14 10505.3 350.432   2
  -1   1 -15 39446.2 2830.65   1
  -1  -1 -15 39362.9 2761.76   1
  -1   1 -16 4999.00 1093.46   1
  -1  -1 -16 4954.13 1028.92   1
  -1  -1 -17 20251.4 2116.38   1
  -1   1 -17 22985.4 2291.28   1
  -1  -1 -18 575.700 542.496   1
  -1   1 -18 362.162 459.188   1
  -1   1 -19 520.545 662.938   1
  -1  -1 -19 496.637 574.289   1
  -1  -1 -20 864.397 630.605   1
  -1   1 -20 1713.81 714.580   1
  -1   1 -21 7793.05 1491.05   1
  -1  -1 -21 10051.1 1626.25   1
   1  -2 -21 871.648 555.158   1
   1   2 -21 961.290 639.990   1
   1   2 -20 6708.77 1219.75   1
   1  -2 -20 8546.58 1360.77   1
   1  -2 -19 1680.60 653.063   1
   1   2 -19 2896.11 901.699   1
   1  -2 -18 11027.8 1403.20   1
   1   2 -18 8824.86 1376.02   1
   1  -2 -17 18984.5 1821.64   1
   1   2 -17 17281.3 1786.06   1
   1   2 -16 23945.2 2031.20   1
   1  -2 -16 24876.8 1994.15   1
  -1  -2  16 27021.9 945.188   2
  -1  -2  16 25893.0 666.575   2
  -1   2  16 27408.1 1207.21   2
   1  -2 -15 13530.9 1418.69   1
  -1   2  15 14574.3 889.191   2
  -1  -2  15 12876.6 540.278   2
   1   2 -15 13042.7 1436.25   1
   1  -2 -14 1894.54 551.727   1
  -1   2  14 2103.22 351.708   2
   1   2 -14 1253.68 506.404   1
   1   2 -13 150.524 257.759   1
  -1   2  13 314.676 378.470   1
  -1   2  13 533.219 228.057   2
   1  -2 -13-39.9074 298.004   1
   1   2 -12 560.771 378.155   1
  -1   2  12 1168.65 239.067   2
   1  -2 -12 1387.65 423.233   1
  -1   2  12 1149.39 409.720   1
  -1  -2  12 1520.51 543.063   1
   1  -2 -11 7251.71 871.819   1
  -1  -2  11 9267.09 1133.02   1
  -1   2  11 7930.34 564.991   2
   1   2 -11 6969.76 890.949   1
  -1   2  11 7798.61 995.030   1
   1  -2 -10 42206.0 1939.24   1
  -1   2  10 43035.3 1274.51   2
   1   2 -10 37419.4 1893.32   1
  -1   2  10 44063.8 2145.55   1
  -1  -2  10 45061.8 2265.57   1
  -1   2   9 79226.7 1709.08   2
   1  -2  -9 77870.6 2476.50   1
  -1  -2   9 84478.6 2866.54   1
  -1   2   8 66432.8 1575.05   2
  -1   2   7 30149.2 1388.89   1
   1  -2  -7 30586.6 1078.75   2
  -1   2   7 31267.4 1086.18   2
  -1  -2   6 55523.8 1826.87   1
  -1   2   6 54250.3 1708.91   1
  -1   2   6 54520.3 1448.51   2
   1  -2  -6 55029.3 1447.94   2
  -1  -2   5 11802.8 794.059   1
  -1   2   5 11942.0 740.782   1
  -1   2   5 10617.8 668.970   3
  -1  -2   5 10589.0 694.268   3
  -1   2   5 11319.9 671.339   2
   1  -2  -5 11341.0 678.409   2
  -1  -2   4 714.520 193.031   3
   1  -2  -4 686.310 213.010   2
  -1   2   4 742.042 210.166   1
  -1  -2   4 1008.96 283.316   1
  -1   2   4 532.744 170.448   3
  -1   2   4 900.741 216.861   2
  -1   2   3 5372.73 432.733   3
   1  -2  -3 5289.02 479.543   2
  -1  -2   3 5324.71 447.492   3
  -1  -2   2 36869.0 1111.83   3
   1  -2  -2 37736.2 1220.63   2
  -1   2   2 37026.5 1037.61   3
   1  -2  -2 36471.5 1024.29   3
  -1  -2   1 56463.2 1333.24   3
   1  -2  -1 55016.0 1468.47   2
  -1   2   1 53867.1 1195.34   3
   1  -2  -1 53068.6 1165.15   3
   1  -2   0 182404. 2179.17   3
  -1  -2   0 176344. 2329.93   3
  -1   2   0 174799. 2120.80   3
   1  -2   0 176146. 2587.52   2
   1  -2   1 179271. 2191.82   3
   1  -2   1 178899. 2558.26   2
  -1   2  -1 175500. 2181.56   3
  -1  -2  -1 178243. 2399.43   3
  -1  -2  -2 107690. 1931.82   3
   1  -2   2 110029. 1961.10   2
   1  -2   2 107774. 1786.88   3
  -1   2  -2 107280. 1785.27   3
  -1  -2  -3 12013.8 686.627   3
  -1   2  -3 12852.5 663.178   3
   1  -2   3 13457.8 680.454   2
   1  -2   3 11871.3 630.328   3
  -1  -2  -4 41984.3 1356.65   3
   1  -2   4 43048.1 1169.11   2
  -1   2  -4 43885.8 1423.60   1
  -1   2  -4 46221.5 1290.73   2
   1  -2   4 43260.4 1275.98   3
   1  -2   5 13348.8 635.097   2
   1  -2   5 13777.6 780.175   3
  -1   2  -5 13645.2 873.054   1
  -1  -2  -5 14349.4 844.091   1
  -1   2  -5 14990.4 730.055   2
   1  -2   6 2254.30 349.980   3
  -1   2  -6 2226.05 290.998   2
  -1   2  -6 2095.61 406.018   1
  -1  -2  -6 2470.68 397.696   1
   1  -2   7 32767.8 1409.24   3
  -1  -2  -7 34869.5 1542.83   1
  -1   2  -7 33733.9 1566.70   1
  -1   2  -7 35660.7 1083.61   2
  -1  -2  -8 91140.3 2624.11   1
  -1   2  -8 88343.7 2699.36   1
  -1   2  -8 90522.7 1704.79   2
   1  -2   8 93302.4 2567.60   3
  -1  -2  -9 44799.2 1962.42   1
  -1   2  -9 43600.2 1154.12   2
  -1   2  -9 41408.8 1989.55   1
   1  -2   9 43358.5 1863.30   3
   1   2  10 54164.1 2110.24   3
   1  -2  10 54473.1 2382.57   1
  -1   2 -10 49818.3 1229.67   2
  -1  -2 -10 48185.7 2229.13   1
  -1   2 -10 50226.6 2373.04   1
   1   2  11 51582.2 2185.32   3
  -1   2 -11 46856.2 1205.24   2
   1  -2  11 49721.5 2414.73   1
  -1  -2 -11 46865.1 2351.04   1
  -1   2 -11 47927.9 2498.04   1
   1   2  12 65580.9 2591.27   3
  -1  -2 -12 60282.0 2878.40   1
   1  -2  12 62130.8 2822.87   1
  -1   2 -12 63015.0 1448.15   2
  -1   2 -12 60719.1 3043.84   1
  -1  -2 -13 20614.8 1819.37   1
  -1  -2 -13 21095.0 1013.47   2
   1   2  13 21993.9 1610.06   1
  -1   2 -13 20144.9 814.777   2
  -1   2 -13 18234.2 1752.65   1
  -1   2 -14-2.46398 418.183   1
  -1  -2 -14-456.883 478.300   1
  -1  -2 -14 88.7858 119.134   2
  -1   2 -15 249.432 412.461   1
  -1  -2 -15 785.222 142.841   2
  -1  -2 -15 240.239 365.001   1
  -1  -2 -16 1955.06 595.062   1
  -1   2 -16 2646.41 796.451   1
  -1   2 -17 40284.8 3008.62   1
  -1  -2 -17 37265.3 2855.86   1
  -1   2 -18 32861.9 2787.50   1
  -1  -2 -18 30806.0 2661.28   1
  -1  -2 -19 13964.3 1797.18   1
  -1   2 -19 16431.8 1949.51   1
  -1  -2 -20 24621.5 2424.21   1
  -1   2 -20 29743.3 2693.32   1
  -1  -2 -21 17493.4 2066.70   1
  -1   2 -21 18147.6 2164.98   1
   1  -3 -21 4443.31 1045.97   1
   1   3 -20 15677.0 1875.54   1
   1  -3 -20 16596.3 1761.27   1
   1   3 -19 138.701 396.715   1
   1  -3 -19-107.316 328.059   1
   1   3 -18 1585.02 689.216   1
   1  -3 -18 2020.23 655.296   1
   1  -3 -17 3952.53 857.609   1
   1   3 -17 3414.69 906.147   1
  -1  -3  16 29998.3 1214.10   2
   1   3 -16 26342.4 2082.35   1
   1  -3 -16 25744.9 1947.56   1
   1   3 -15 801.351 487.533   1
  -1  -3  15 501.949 255.782   2
  -1   3  15 184.960 241.470   2
   1  -3 -15 729.581 402.117   1
   1   3 -14 48324.4 2595.86   1
   1  -3 -14 50254.0 2485.21   1
   1   3 -13 3851.00 764.197   1
  -1   3  13 5009.59 898.159   1
   1  -3 -13 4704.23 765.730   1
  -1   3  13 4884.36 575.009   2
  -1  -3  12 50043.7 2806.87   1
   1   3 -12 42468.3 2205.31   1
   1  -3 -12 40457.1 2046.34   1
  -1   3  12 47300.9 2599.46   1
  -1   3  12 47092.7 1672.93   2
   1  -3 -11 2783.56 576.840   1
   1   3 -11 2619.62 579.674   1
  -1   3  11 2915.70 635.270   1
  -1  -3  11 2773.89 714.202   1
  -1   3  11 3282.45 451.991   2
  -1  -3  10 42222.5 2227.35   1
   1  -3 -10 42651.0 1898.81   1
  -1   3  10 42286.4 1473.41   2
  -1   3  10 42525.6 2131.52   1
   1  -3 -10 42237.0 1395.74   2
   1   3 -10 39282.6 1895.54   1
  -1  -3   9 6594.89 849.147   1
  -1   3   9 6121.92 557.528   2
   1   3  -9 5777.37 711.538   1
   1  -3  -9 5877.39 543.750   2
  -1   3   8 20645.5 991.304   2
  -1  -3   8 22159.1 1401.51   1
   1  -3  -8 20795.0 1012.53   2
  -1   3   7 297.033 185.764   1
   1  -3  -7 196.916 168.307   2
  -1   3   7 192.481 155.736   2
  -1  -3   7 214.603 177.230   1
  -1   3   6 75018.3 2002.20   1
  -1  -3   6 71661.6 1926.16   3
  -1   3   6 74020.5 1848.21   2
   1  -3  -6 76131.3 1924.54   2
  -1  -3   6 75958.2 2186.84   1
  -1   3   5 16885.8 842.583   3
  -1  -3   5 18435.8 921.822   3
  -1   3   5 17150.3 887.094   1
  -1  -3   5 18108.8 980.745   1
  -1   3   5 18212.3 918.805   2
   1  -3  -5 18264.3 948.557   2
  -1   3   4 229104. 3022.11   1
  -1  -3   4 220125. 3247.50   1
  -1  -3   4 217695. 2992.57   3
  -1   3   4 223872. 3182.10   2
   1  -3  -4 213765. 3213.15   2
  -1   3   4 217669. 2819.04   3
  -1  -3   3 13305.0 703.115   3
   1  -3  -3 12184.3 769.679   2
  -1   3   3 12338.6 621.911   3
   1  -3  -2 44945.2 1101.95   3
   1   3  -2 43465.9 1258.86   3
   1  -3  -2 43720.4 1447.29   2
  -1  -3   2 45011.3 1239.18   3
  -1   3   2 46344.6 1130.01   3
   1   3  -1 1328.45 226.211   3
  -1  -3   1 1303.82 223.613   3
   1  -3  -1 1122.36 175.490   3
   1  -3  -1 1157.01 259.044   2
  -1   3   1 992.639 169.697   3
  -1  -3   0 11639.4 611.725   3
   1   3   0 10972.3 598.009   3
  -1   3   0 10977.9 521.432   3
   1  -3   0 11094.9 715.238   2
   1  -3   0 11612.2 525.984   3
   1  -3   1-25.3289 135.929   2
   1   3   1 67.7207 84.5187   3
   1  -3   1 100.284 93.3545   3
  -1  -3  -1 86.2208 115.765   3
  -1   3  -1 37.7562 84.1068   3
   1  -3   2 107171. 1718.08   3
  -1   3  -2 110251. 1765.17   3
  -1  -3  -2 109555. 1955.84   3
   1  -3   2 107018. 2173.93   2
   1   3   2 107923. 1940.50   3
  -1   3  -3 56923.0 1375.49   3
  -1  -3  -3 56749.2 1481.74   3
   1   3   3 58461.1 1477.44   3
   1  -3   3 58541.8 1593.08   2
   1  -3   3 57744.2 1339.90   3
   1  -3   4 25989.2 1045.71   2
  -1  -3  -4 26253.0 1085.46   3
  -1   3  -4 26051.2 1074.15   2
  -1   3  -4 26459.8 1118.93   1
   1   3   4 26770.9 1046.49   3
   1  -3   4 26508.9 979.850   3
  -1   3  -5 16875.8 850.984   2
   1  -3   5 17337.8 861.254   3
  -1   3  -5 16930.2 980.445   1
  -1  -3  -5 16248.6 905.178   1
   1  -3   5 16737.8 824.626   2
   1   3   5 16821.4 880.002   3
  -1  -3  -6 165452. 3093.44   1
   1  -3   6 165211. 2846.51   3
   1   3   6 166479. 2912.44   3
  -1   3  -6 168134. 3298.51   1
  -1   3  -6 167276. 2685.16   2
   1  -3   6 169450. 2560.82   2
   1  -3   7 187.906 160.040   3
  -1  -3  -7 274.781 227.728   1
  -1   3  -7 190.012 146.413   2
  -1   3  -7 226.707 171.079   1
   1  -3   7 105.333 96.4469   2
   1  -3   8 22631.9 1231.94   3
  -1   3  -8 22628.0 984.025   2
   1  -3   8 21856.3 869.147   2
  -1   3  -8 20842.5 1332.24   1
  -1  -3  -8 22395.9 1296.86   1
  -1   3  -9 53.2995 287.129   1
   1  -3   9 470.655 229.632   3
   1  -3   9 726.599 187.203   2
   1   3   9 1164.03 324.806   3
  -1  -3  -9 213.998 180.165   1
  -1   3  -9 1099.15 267.271   2
   1   3  10 7209.07 753.606   3
  -1  -3 -10 6914.44 841.129   1
   1  -3  10 7262.54 884.331   1
  -1   3 -10 6383.24 885.920   1
  -1   3 -10 6904.70 581.033   2
   1  -3  11 21015.3 1568.56   1
  -1   3 -11 19745.6 1001.63   2
  -1  -3 -11 18809.8 1497.78   1
  -1   3 -11 19483.5 1640.64   1
   1   3  11 19042.2 1296.19   3
  -1  -3 -12 24742.0 1306.13   2
   1  -3  12 27026.0 1877.08   1
  -1   3 -12 24381.2 1158.51   2
  -1  -3 -12 23568.0 1822.96   1
   1   3  12 26676.8 1628.17   3
  -1   3 -12 22818.2 1897.01   1
  -1  -3 -13 15021.6 1554.96   1
  -1   3 -13 17386.9 929.251   2
  -1  -3 -13 16304.7 1048.42   2
  -1   3 -13 15958.8 1686.84   1
  -1  -3 -14 20455.7 1903.49   1
  -1   3 -14 21125.0 1994.60   1
  -1  -3 -14 25161.4 1189.37   2
  -1   3 -15 633.451 427.548   1
  -1  -3 -15-28.2862 401.070   1
  -1  -3 -15 951.562 266.412   2
  -1   3 -16 52061.6 3312.20   1
  -1  -3 -16 52867.8 3230.13   1
  -1  -3 -16 58041.4 1357.78   2
  -1  -3 -17 949.927 555.596   1
  -1   3 -17 597.656 530.158   1
  -1  -3 -17 1180.98 169.080   2
  -1  -3 -18 554.916 553.430   1
  -1   3 -18 373.185 530.368   1
  -1  -3 -19 602.023 540.479   1
  -1   3 -19 988.531 572.948   1
  -1  -3 -20 2689.13 914.786   1
  -1   3 -20 4209.68 1092.09   1
  -1  -3 -21 6457.77 1319.29   1
   1  -4 -21 583.497 407.959   1
   1   4 -20 12739.1 1621.25   1
   1  -4 -20 13331.0 1558.19   1
   1   4 -19 1768.04 777.551   1
   1  -4 -19 895.808 582.006   1
   1   4 -18 8658.63 1345.85   1
   1  -4 -18 8662.06 1195.67   1
   1  -4 -17 3665.72 748.938   1
   1   4 -17 2234.64 630.473   1
   1   4 -16 25311.9 1981.72   1
   1  -4 -16 24576.5 1824.77   1
  -1  -4  16 29381.6 1366.68   2
   1   4 -15 6185.70 965.017   1
  -1   4  15 5104.29 699.322   2
  -1  -4  15 5677.17 676.035   2
   1  -4 -15 6410.82 933.526   1
  -1   4  14 2841.78 524.459   2
   1   4 -14 4210.90 777.450   1
   1  -4 -14 3952.96 699.909   1
  -1  -4  14 3229.16 542.883   2
  -1   4  13 484.311 217.729   2
  -1   4  13 373.865 248.977   1
   1  -4 -13 782.992 248.337   2
   1  -4 -13 544.561 323.434   1
   1   4 -13 1313.80 519.119   1
  -1   4  12 4869.23 852.466   1
  -1   4  12 5416.21 689.529   2
  -1  -4  12 3829.33 810.654   1
   1  -4 -12 5592.87 760.254   1
   1   4 -12 4687.91 762.862   1
   1  -4 -12 5029.04 556.915   2
   1  -4 -11 1549.63 321.815   2
  -1   4  11 1849.26 416.541   2
   1   4 -11 1259.84 402.452   1
  -1   4  11 1819.06 488.119   1
  -1  -4  11 2381.00 589.410   1
  -1  -4  10 51106.3 2540.12   1
  -1   4  10 49164.9 1854.77   2
   1  -4 -10 49477.6 1698.15   2
  -1   4  10 46778.4 2292.80   1
   1  -4  -9 526.367 191.495   2
  -1   4   9 915.463 318.830   2
  -1  -4   9 379.724 291.928   1
  -1  -4   8 57065.9 2278.42   1
   1  -4  -8 54282.6 1783.11   2
  -1   4   8 56039.7 1896.66   2
  -1   4   7 21937.7 1199.16   1
  -1   4   7 20912.6 1141.40   2
   1  -4  -7 21917.8 1136.28   2
  -1  -4   7 21230.4 1108.21   3
  -1  -4   7 20745.8 1280.84   1
  -1  -4   6 73397.2 1950.70   3
  -1  -4   6 77488.8 2252.12   1
  -1   4   6 75434.7 2132.96   2
  -1   4   6 75173.7 2028.30   1
   1  -4  -6 74614.7 2072.36   2
   1  -4  -5 464.102 217.375   2
  -1  -4   5 217.300 138.196   1
  -1  -4   5 304.920 188.224   3
  -1   4   5 243.535 142.774   1
  -1   4   5 142.197 132.815   2
  -1   4   5 269.510 158.934   3
  -1   4   4 583.154 204.829   2
  -1   4   4 610.140 164.429   3
  -1  -4   4 536.920 194.745   3
   1  -4  -4 287.393 197.853   2
  -1  -4   4 828.544 234.838   1
  -1   4   4 773.365 202.966   1
  -1  -4   3 157.687 135.788   1
  -1   4   3 156.350 110.752   3
  -1  -4   3 107.690 114.536   3
   1  -4  -3 84.4786 188.860   2
  -1   4   2 47137.0 1085.00   3
   1   4  -2 48568.0 1350.21   3
   1  -4  -2 45438.6 1595.28   2
  -1  -4   2 45800.1 1255.16   3
   1  -4  -1 31.8521 88.4577   3
  -1  -4   1 49.0711 96.3578   3
  -1   4   1 97.7839 78.7362   3
   1   4  -1 143.368 120.671   3
  -1  -4   0 155053. 2244.76   3
   1  -4   0 148109. 1776.58   3
   1   4   0 153902. 2221.87   3
   1  -4   0 147010. 2868.38   2
  -1   4   0 153217. 1856.98   3
   1  -4   1 28078.3 1269.96   2
   1   4   1 30156.5 1012.42   3
   1  -4   1 29288.1 824.073   3
  -1  -4  -1 28211.7 977.930   3
  -1   4  -1 29067.9 832.790   3
   1  -4   2 172395. 2095.41   3
   1   4   2 176702. 2486.11   3
   1  -4   2 169004. 3006.62   2
  -1   4  -2 168858. 2156.21   3
  -1  -4  -2 168664. 2444.03   3
   1  -4   3 2031.03 351.971   2
   1  -4   3 1994.08 249.767   3
  -1  -4  -3 2143.59 306.576   3
   1   4   3 2294.31 302.129   3
  -1   4  -3 2128.09 315.367   1
   1  -4   4 35164.9 1097.17   3
  -1   4  -4 34541.0 1301.40   1
  -1   4  -4 36136.5 1443.44   2
   1  -4   4 33483.1 1327.67   2
  -1  -4  -4 31618.1 1202.42   3
   1   4   4 34624.3 1202.02   3
   1  -4   5 12266.6 789.428   2
   1  -4   5 13183.2 734.289   3
  -1  -4  -5 11266.9 770.486   1
  -1   4  -5 12021.4 839.785   1
  -1   4  -5 12103.5 835.928   2
   1   4   5 12778.8 769.540   3
   1  -4   6 24301.8 1077.57   3
   1   4   6 25544.9 1139.16   3
  -1   4  -6 24153.9 1182.85   2
  -1   4  -6 22654.9 1230.08   1
   1  -4   6 24401.3 1115.37   2
  -1  -4  -6 23494.6 1173.14   1
  -1   4  -7 1484.77 332.134   2
   1  -4   7 1353.79 269.525   2
  -1   4  -7 1159.85 312.625   1
   1  -4   7 1679.22 330.595   3
  -1  -4  -7 1337.48 328.096   1
   1  -4   8 90328.9 2415.48   3
  -1   4  -8 87473.1 2312.92   2
  -1  -4  -8 86001.9 2542.68   1
  -1   4  -8 80743.0 2721.20   1
   1  -4   8 91338.0 2069.02   2
   1  -4   9 7853.40 764.307   3
  -1   4  -9 7817.95 730.614   2
  -1  -4  -9 6934.23 783.839   1
   1  -4   9 7855.59 612.248   2
  -1   4  -9 6889.94 844.455   1
   1   4   9 8295.49 771.565   3
   1  -4  10 102224. 2949.67   3
   1   4  10 100065. 2793.86   3
  -1   4 -10 92163.3 2561.15   2
  -1  -4 -10 92627.6 3121.89   1
  -1   4 -10 91350.9 3393.04   1
   1  -4  10 97407.6 2033.77   2
   1  -4  11 5461.83 801.115   1
  -1   4 -11 5110.18 621.161   2
   1   4  11 6604.13 748.541   3
  -1  -4 -11 5864.42 713.267   2
  -1   4 -11 4499.56 867.675   1
   1  -4  11 5992.59 507.209   2
  -1  -4 -11 5551.80 867.823   1
   1   4  12 84394.0 2841.48   3
  -1   4 -12 81284.5 2472.86   2
   1  -4  12 78281.7 1669.16   2
   1  -4  12 82749.8 3166.71   1
  -1  -4 -12 78501.3 2604.70   2
  -1  -4 -12 80971.8 3369.72   1
  -1   4 -12 77499.3 3518.26   1
  -1   4 -13 3765.53 846.018   1
  -1  -4 -13 4629.94 889.796   1
  -1  -4 -13 3700.58 563.632   2
  -1  -4 -14 810.792 395.562   1
  -1   4 -14 333.864 373.578   1
  -1  -4 -14 1653.29 394.174   2
  -1   4 -15 1626.57 642.891   1
  -1  -4 -15 2667.33 446.499   2
  -1  -4 -15 2018.45 694.223   1
  -1  -4 -16 13283.1 1645.24   1
  -1   4 -16 15108.3 1753.22   1
  -1  -4 -16 14508.8 857.832   2
  -1  -4 -17 1641.42 261.682   2
  -1   4 -17 1908.34 701.161   1
  -1  -4 -17 2744.96 816.530   1
  -1   4 -18 48539.4 3259.61   1
  -1  -4 -18 50080.0 3252.59   1
  -1  -4 -19 190.321 364.944   1
  -1   4 -19 556.786 585.868   1
  -1   4 -20 30839.9 2709.54   1
  -1  -4 -20 30692.0 2591.44   1
  -1  -4 -21 148.595 553.618   1
   1   5 -20 10505.2 1482.40   1
   1   5 -19 1651.91 645.954   1
   1   5 -18 1085.45 582.067   1
   1   5 -17 2393.19 693.942   1
  -1  -5  16 857.075 313.877   2
   1   5 -16 927.196 503.662   1
   1   5 -15 24053.6 1854.62   1
   1  -5 -15 24666.0 1261.18   2
  -1   5  15 24145.1 1647.78   2
  -1  -5  15 23684.1 1487.69   2
  -1   5  14 27577.4 1772.53   2
  -1  -5  14 25064.7 1578.17   2
   1  -5 -14 27503.7 1359.95   2
   1   5 -14 26779.6 1869.12   1
   1   5 -13 28590.6 1850.75   1
  -1   5  13 29338.8 1821.59   2
  -1  -5  13 26207.5 1615.30   2
  -1   5  13 30559.4 2116.16   1
   1  -5 -13 31285.7 1468.80   2
  -1   5  12 59279.5 2843.31   1
  -1  -5  12 51653.1 2223.01   2
  -1   5  12 59576.6 2541.63   2
   1  -5 -12 61557.8 2069.62   2
  -1  -5  12 61432.7 3162.98   1
  -1   5  11 11020.5 1072.85   2
   1  -5 -11 10765.2 897.054   2
  -1   5  11 10910.3 1186.03   1
  -1  -5  11 10298.6 1231.14   1
  -1  -5  10 20816.4 1648.98   1
  -1   5  10 21994.2 1449.15   2
   1  -5 -10 21008.8 1237.12   2
  -1   5  10 18400.3 1458.04   1
  -1  -5   9 4407.14 571.424   3
   1  -5  -9 5017.91 610.551   2
  -1   5   9 5172.79 736.435   2
  -1  -5   9 4795.33 760.712   1
   1  -5  -8 718.439 265.870   2
  -1  -5   8 1021.77 304.736   3
  -1   5   8 727.280 257.354   1
  -1  -5   8 1044.53 386.189   1
  -1   5   8 887.917 346.648   2
   1  -5  -7 3227.99 491.025   2
  -1  -5   7 3920.98 606.245   1
  -1   5   7 3104.68 470.485   1
  -1  -5   7 3452.79 461.053   3
  -1   5   7 3275.90 543.576   2
  -1  -5   6 13295.0 967.577   1
  -1  -5   6 13493.0 847.738   3
  -1   5   6 13791.0 884.055   1
  -1   5   6 13573.3 769.490   3
  -1   5   6 14989.3 1112.42   2
   1  -5  -6 13318.8 984.711   2
  -1  -5   5 74587.6 2089.41   1
  -1   5   5 73728.9 1670.39   3
  -1  -5   5 78130.8 1888.53   3
  -1   5   5 73787.2 1829.22   1
  -1   5   5 79949.7 2508.72   2
   1  -5  -5 73359.9 2281.72   2
  -1   5   4 131054. 2199.20   1
   1  -5  -4 129438. 3024.41   2
  -1  -5   4 134512. 2555.67   1
  -1  -5   4 135809. 2346.85   3
  -1   5   4 138407. 3283.62   2
  -1   5   4 133442. 2031.00   3
  -1   5   3 26857.0 917.899   1
  -1  -5   3 25215.1 975.777   3
  -1   5   3 24210.7 792.535   3
   1  -5  -3 23413.7 1305.97   2
  -1  -5   3 25652.8 1041.03   1
  -1  -5   2 55988.2 1386.21   3
  -1   5   2 55531.6 1094.91   3
   1  -5  -2 52125.1 1920.11   2
  -1   5   1 2909.65 247.279   3
   1  -5  -1 2540.68 488.171   2
   1   5  -1 2781.49 319.311   3
  -1  -5   1 3012.04 329.218   3
  -1  -5   0 46454.4 1243.54   3
   1  -5   0 44085.7 910.980   3
   1  -5   0 45348.6 1791.63   2
   1   5   0 45932.8 1226.48   3
  -1   5   0 46168.8 961.254   3
   1   5   1 1038.44 193.901   3
   1  -5   1 1098.61 348.605   2
   1  -5   1 1471.22 181.605   3
  -1   5  -1 1234.96 163.846   3
  -1  -5  -1 1496.36 247.814   3
  -1  -5  -2 12440.8 675.842   3
  -1   5  -2 12373.2 666.025   1
   1  -5   2 12931.8 545.367   3
   1  -5   2 12930.5 966.041   2
   1   5   2 13678.7 700.349   3
   1  -5   3 332.983 276.069   2
   1  -5   3 273.972 127.380   3
  -1  -5  -3 194.385 122.288   3
  -1   5  -3 300.249 158.037   1
   1   5   3 276.983 126.625   3
   1  -5   4 71655.7 2170.14   2
  -1  -5  -4 73206.9 1766.33   1
   1   5   4 79124.7 1830.23   3
  -1   5  -4 71402.9 1910.06   1
   1  -5   4 74322.1 1543.14   3
  -1  -5  -5 26111.1 1143.71   1
  -1   5  -5 24264.5 1217.15   1
   1  -5   5 26538.9 1316.57   2
   1   5   5 27508.3 1127.83   3
   1  -5   5 27411.4 1022.72   3
   1  -5   6 79426.5 1897.83   3
   1  -5   6 77304.2 2229.19   2
  -1  -5  -6 79619.7 2151.38   1
  -1   5  -6 72086.5 2250.21   1
   1   5   6 81235.7 2009.92   3
   1  -5   7 11542.5 789.814   3
  -1  -5  -7 10845.9 869.651   1
  -1   5  -7 10526.5 936.089   1
   1  -5   7 11997.9 867.371   2
   1  -5   8 25508.4 1255.07   3
  -1  -5  -8 22824.0 1322.21   1
  -1   5  -8 21795.5 1481.38   1
   1  -5   8 25925.2 1243.09   2
  -1   5  -9 2268.87 519.900   1
   1  -5   9 2006.20 383.655   2
   1   5   9 2027.48 397.726   3
   1  -5   9 1639.16 372.800   3
  -1  -5  -9 1543.82 408.498   2
  -1  -5  -9 1497.34 383.475   1
   1   5  10 12052.2 948.620   3
   1  -5  10 10991.7 936.086   3
  -1  -5 -10 10976.9 1081.79   2
  -1   5 -10 10692.6 1203.33   1
  -1  -5 -10 11664.4 1130.84   1
   1  -5  10 11227.6 795.497   2
   1   5  11 7711.45 808.946   3
  -1  -5 -11 8026.60 1019.97   1
   1  -5  11 8687.32 894.721   3
  -1  -5 -11 6380.78 804.471   2
   1  -5  11 9098.24 713.581   2
  -1   5 -11 6841.60 1001.69   1
   1   5  12 40253.3 1927.60   3
   1  -5  12 37078.9 1915.81   3
  -1  -5 -12 37632.4 1955.97   2
  -1  -5 -12 34219.0 2228.28   1
   1  -5  12 37229.9 1377.56   2
  -1   5 -12 33730.0 2337.27   1
  -1   5 -13 5787.37 1006.72   1
  -1  -5 -13 7381.97 857.976   2
   1  -5  13 7287.44 601.598   2
  -1  -5 -13 7029.49 1047.47   1
  -1   5 -14 41926.8 2742.61   1
  -1  -5 -14 45233.5 1969.99   2
  -1  -5 -14 40393.4 2617.86   1
   1  -5  14 40620.7 1301.37   2
  -1   5 -15 5772.18 1056.91   1
  -1  -5 -15 5963.80 693.188   2
  -1  -5 -15 5551.92 1036.06   1
  -1  -5 -16 24291.9 1290.32   2
  -1  -5 -16 19940.9 1957.73   1
  -1   5 -16 22845.4 2149.92   1
  -1  -5 -17 8776.81 1375.33   1
  -1  -5 -17 8802.21 744.662   2
  -1   5 -17 8767.19 1344.01   1
  -1  -5 -18 7420.02 1207.08   1
  -1   5 -18 6769.34 1244.89   1
  -1   5 -19 1666.80 766.606   1
  -1  -5 -19 2340.36 826.115   1
  -1  -5 -20 2977.63 899.626   1
  -1   5 -20 3980.91 1039.42   1
  -1  -5 -21 2040.98 897.899   1
   1  -6 -17 9087.96 847.914   2
   1  -6 -16 10557.4 920.734   2
   1  -6 -15 1599.15 401.118   2
  -1  -6  15 1651.84 495.528   2
  -1  -6  14 669.354 387.594   2
   1  -6 -14 911.665 318.563   2
  -1   6  14 533.544 332.783   2
   1  -6 -13-28.3994 218.645   2
  -1   6  13-160.025 373.054   2
  -1  -6  13-122.388 247.077   2
  -1   6  13-504.792 345.353   1
  -1   6  12 1007.85 373.370   1
   1  -6 -12 1156.71 357.014   2
  -1  -6  12 938.780 384.593   2
  -1   6  12 617.412 254.713   2
  -1  -6  11 7730.90 1104.00   1
  -1   6  11 6504.12 936.780   2
  -1  -6  11 6584.81 881.787   2
   1  -6 -11 7799.76 838.489   2
  -1   6  11 7213.70 936.730   1
  -1  -6  10 14793.3 1066.70   3
  -1  -6  10 14969.7 1426.64   1
  -1  -6  10 12987.5 1215.05   2
  -1   6  10 14578.1 1344.18   2
   1  -6 -10 15212.6 1158.28   2
  -1   6  10 14054.0 1254.60   1
  -1  -6   9 36567.2 2073.92   1
  -1   6   9 36536.7 2078.90   2
   1  -6  -9 35727.7 1790.70   2
  -1  -6   9 36505.9 1593.11   3
  -1   6   8 31737.3 1910.26   2
   1  -6  -8 28418.5 1587.29   2
  -1   6   8 25192.4 1464.99   1
  -1  -6   8 28394.0 1331.42   3
  -1  -6   8 27194.7 1662.69   1
  -1  -6   7 16114.2 954.989   3
  -1   6   7 15126.2 844.232   3
  -1   6   7 16227.2 1346.62   2
  -1   6   7 15381.9 1059.09   1
   1  -6  -7 15382.4 1185.55   2
  -1  -6   7 15617.9 1173.68   1
   1  -6  -6 3713.21 612.188   2
  -1   6   6 3187.94 650.308   2
  -1   6   6 3281.61 448.361   1
  -1   6   6 3679.73 401.293   3
  -1  -6   6 4280.07 587.861   1
  -1  -6   6 3355.78 423.168   3
  -1   6   5 16758.4 1335.59   2
  -1   6   5 15394.1 845.856   1
  -1  -6   5 15405.4 828.402   3
   1  -6  -5 16390.5 1222.58   2
  -1  -6   5 14849.6 952.452   1
  -1   6   5 15885.3 721.491   3
  -1   6   4 1389.53 228.725   1
   1  -6  -4 1540.91 433.639   2
  -1  -6   4 1395.03 252.166   3
  -1  -6   4 1154.10 242.011   1
  -1   6   4 1449.07 441.445   2
  -1   6   4 1353.62 201.073   3
  -1   6   3 16230.7 684.697   1
  -1  -6   3 16560.5 790.491   3
  -1  -6   3 16935.9 845.220   1
   1  -6  -3 15274.2 1171.75   2
  -1   6   3 18725.9 1402.45   2
  -1   6   3 15792.0 586.548   3
  -1  -6   2 15506.2 733.692   3
  -1   6   2 16624.4 648.326   1
  -1  -6   2 15527.0 765.428   1
   1  -6  -2 15571.0 1203.90   2
  -1   6   2 15640.1 543.427   3
   1   6  -1 29210.2 1020.47   3
  -1  -6   1 27465.9 968.955   3
  -1   6   1 26053.8 655.581   3
   1  -6  -1 25929.8 1526.49   2
  -1   6   0 44677.3 871.379   3
   1  -6   0 46617.0 2030.28   2
   1   6   0 51189.0 1297.86   3
  -1  -6   0 49732.5 1295.15   3
   1   6   1 111395. 1933.07   3
  -1   6  -1 106194. 1814.12   1
   1  -6   1 104412. 1290.31   3
   1  -6   1 101115. 2974.22   2
  -1  -6  -1 106296. 1904.64   3
  -1  -6  -2 5305.96 450.844   3
   1  -6   2 5621.67 340.936   3
   1  -6   2 5354.96 721.764   2
   1   6   2 6342.63 485.657   3
  -1   6  -2 5291.95 453.815   1
  -1  -6  -3 16377.4 836.214   3
   1   6   3 18606.7 861.169   3
  -1   6  -3 18058.7 1354.01   2
  -1   6  -3 17169.3 871.003   1
   1  -6   3 15452.8 1170.28   2
   1  -6   3 17408.2 644.801   3
  -1   6  -4 249.944 141.291   1
   1   6   4 441.574 172.429   3
   1  -6   4 365.775 132.169   3
   1  -6   4 625.265 305.659   2
  -1   6  -4 485.848 332.900   2
  -1  -6  -4 253.049 170.427   1
  -1   6  -5 2116.63 521.966   2
   1  -6   5 2012.82 464.149   2
   1   6   5 1736.59 292.920   3
   1  -6   5 2129.75 284.407   3
  -1  -6  -5 1817.59 323.877   1
  -1   6  -5 1664.50 322.097   1
   1  -6   6 1856.51 460.469   2
   1   6   6 1449.37 308.104   3
  -1   6  -6 1886.14 480.015   2
  -1  -6  -6 1555.75 318.511   1
   1  -6   6 1520.56 275.720   3
  -1   6  -6 1369.97 335.280   1
   1  -6   7 32259.1 1285.40   3
  -1  -6  -7 30854.5 1929.33   2
  -1   6  -7 30561.3 1834.98   2
  -1  -6  -7 29306.0 1427.10   1
   1  -6   7 30706.2 1544.40   2
  -1   6  -7 29623.2 1660.22   1
   1  -6   8 50136.1 1718.78   3
  -1  -6  -8 47214.3 2413.97   2
  -1   6  -8 45659.7 2267.42   2
  -1  -6  -8 46824.2 1986.57   1
   1  -6   8 48471.4 1903.24   2
  -1   6  -8 44348.3 2202.01   1
   1  -6   9 59075.9 1985.26   3
  -1  -6  -9 58638.4 2700.64   2
  -1   6  -9 55025.5 2501.10   2
  -1  -6  -9 56775.8 2366.62   1
   1  -6   9 59467.3 2075.62   2
  -1   6  -9 52542.5 2535.15   1
   1   6   9 61990.1 2046.18   3
   1  -6  10 8549.95 818.513   3
  -1   6 -10 7798.57 943.561   2
   1  -6  10 8486.40 791.707   2
  -1  -6 -10 9216.73 1039.69   1
  -1   6 -10 7912.49 1049.70   1
  -1  -6 -10 8385.46 1041.38   2
   1   6  10 9069.84 838.975   3
   1  -6  11 47770.5 2004.65   3
  -1   6 -11 46170.1 2261.07   2
  -1  -6 -11 47024.0 2404.69   2
   1   6  11 49663.8 2044.47   3
   1  -6  11 50769.5 1862.03   2
  -1  -6 -11 43641.7 2404.21   1
  -1   6 -11 43793.1 2530.24   1
  -1  -6 -12 372.499 313.808   1
   1  -6  12 216.352 190.930   2
  -1  -6 -12 1069.51 380.179   2
  -1   6 -12-129.077 433.706   1
   1   6  12-86.4897 216.656   3
   1  -6  12 457.186 247.785   3
   1  -6  13 686.998 263.793   2
  -1  -6 -13 630.008 375.924   1
  -1   6 -13 889.708 528.974   1
  -1  -6 -13 1199.93 441.421   2
  -1  -6 -14 969.614 594.209   1
   1  -6  14 356.237 255.209   2
  -1   6 -14 1299.85 599.619   1
  -1  -6 -14 1129.61 439.269   2
  -1  -6 -15 623.268 347.591   2
   1  -6  15 137.625 140.790   2
  -1   6 -15 186.256 315.081   1
  -1  -6 -15-213.326 321.786   1
  -1  -6 -16 11994.0 1516.44   1
  -1  -6 -16 10204.8 923.134   2
  -1   6 -16 11035.2 1459.07   1
  -1  -6 -17 17221.0 1162.63   2
  -1   6 -17 17899.6 1895.44   1
  -1  -6 -17 15711.4 1729.26   1
  -1  -6 -18 10460.9 1430.03   1
  -1   6 -18 9142.80 1419.98   1
  -1   6 -19 19910.3 2119.62   1
  -1  -6 -19 21008.1 2066.46   1
  -1  -6 -20 1409.11 710.300   1
  -1  -6 -21 8578.43 1389.34   1
   1  -7 -17 312.327 281.106   2
   1  -7 -16-229.622 214.711   2
  -1  -7  15 21494.8 1576.96   2
   1  -7 -15 20101.8 1410.71   2
   1  -7 -14 2462.49 520.899   2
  -1  -7  14 1386.70 455.970   2
  -1   7  13 23341.4 1654.24   1
  -1  -7  13 25659.0 1592.79   3
  -1  -7  13 22637.4 1706.76   2
   1  -7 -13 26612.1 1644.07   2
  -1  -7  12 802.302 344.583   2
  -1  -7  12 1304.78 394.231   3
   1  -7 -12 1466.90 488.223   2
  -1   7  12 818.914 343.973   1
  -1  -7  11 23526.8 1765.28   2
  -1   7  11 28321.1 1711.19   1
   1  -7 -11 29499.5 1731.73   2
  -1  -7  11 29781.3 1569.45   3
  -1  -7  11 28516.5 2023.01   1
  -1  -7  10 1300.34 356.396   3
   1  -7 -10 887.537 368.004   2
  -1  -7  10 204.745 251.846   1
  -1  -7  10 674.871 377.505   2
  -1   7  10 1350.84 366.570   2
  -1  -7   9-166.674 296.013   1
   1  -7  -9 476.234 349.416   2
  -1   7   9 329.325 145.209   3
  -1  -7   9 13.4018 331.557   2
  -1  -7   9 275.677 203.648   3
  -1   7   9-424.713 485.292   2
   1  -7  -8 608.728 402.209   2
  -1  -7   8 364.062 204.567   3
  -1   7   8 141.246 368.369   2
  -1  -7   8-4.85886 207.681   1
  -1  -7   8 186.447 231.380   2
  -1   7   8 383.124 192.073   1
  -1   7   8 162.623 142.299   3
  -1  -7   7 12196.8 1079.02   1
  -1   7   7 13464.6 755.089   3
  -1  -7   7 13289.1 840.414   3
  -1  -7   7 11175.0 1239.71   2
  -1   7   7 12896.0 1354.72   2
   1  -7  -7 12914.7 1206.84   2
  -1   7   7 12062.0 926.506   1
   1  -7  -6 4305.01 729.780   2
  -1   7   6 4032.44 385.271   3
  -1   7   6 4729.22 844.139   2
  -1  -7   6 4670.26 477.482   3
  -1  -7   6 4194.61 803.147   2
  -1  -7   6 4525.10 612.557   1
  -1   7   6 4570.00 531.404   1
  -1  -7   5 52369.5 1509.51   3
  -1   7   5 50867.5 1576.52   1
  -1   7   5 54759.0 2735.52   2
   1  -7  -5 50468.7 2326.79   2
  -1   7   5 49847.1 1162.30   3
  -1  -7   5 52882.9 1880.85   1
   1  -7  -4 2735.57 626.119   2
  -1  -7   4 3216.48 368.084   3
  -1   7   4 2853.88 252.963   3
  -1   7   4 2983.34 341.565   1
  -1   7   4 2905.95 662.007   2
  -1  -7   4 2984.41 425.168   1
  -1   7   3 48614.9 1159.93   1
  -1  -7   3 50760.8 1375.30   3
  -1   7   3 53423.9 2662.04   2
   1  -7  -3 44462.3 2214.17   2
  -1   7   3 47498.6 905.656   3
  -1  -7   3 50154.9 1511.90   1
  -1   7   2 2486.55 233.561   1
  -1  -7   2 2677.52 300.498   3
  -1  -7   2 2502.09 304.770   1
  -1   7   2 2854.50 651.654   2
   1  -7  -2 3036.50 623.837   2
  -1   7   2 1706.73 142.108   3
  -1  -7   1 21464.9 823.858   1
  -1   7   1 22770.2 652.448   1
  -1   7   1 23521.6 1763.18   2
   1  -7  -1 18467.0 1448.17   2
  -1  -7   1 21634.2 862.698   3
   1   7   0 466.886 149.832   3
  -1   7   0 162.745 259.696   2
  -1  -7   0 493.713 158.868   3
  -1   7   0 492.448 130.631   1
   1  -7   0 310.091 310.703   2
   1   7   1 2772.11 307.313   3
  -1   7  -1 3184.43 665.827   2
  -1  -7  -1 2813.64 316.869   3
  -1   7  -1 2912.45 299.129   1
   1  -7   1 2444.40 600.990   2
   1  -7   2 27.1486 284.506   2
  -1  -7  -2-135.353 108.288   3
  -1   7  -2-23.3790 105.714   1
   1  -7   2 72.0892 52.9077   3
   1   7   2 88.3999 97.9680   3
  -1  -7  -3 29240.6 1039.75   1
  -1  -7  -3 32189.6 2173.86   2
  -1   7  -3 30085.8 2005.50   2
   1  -7   3 26767.5 1682.62   2
  -1   7  -3 28572.3 1172.83   1
   1   7   3 33309.8 1153.50   3
   1  -7   3 30666.0 785.529   3
   1   7   4 3172.90 387.216   3
  -1  -7  -4 1688.79 545.102   2
   1  -7   4 2101.23 509.923   2
  -1  -7  -4 2816.15 368.822   1
  -1   7  -4 2782.76 656.079   2
   1  -7   4 2551.16 262.132   3
  -1   7  -4 2113.16 370.774   1
   1  -7   5 56448.2 1339.76   3
  -1  -7  -5 51551.4 2739.74   2
  -1   7  -5 55912.4 2745.99   2
  -1  -7  -5 53356.0 1659.08   1
   1  -7   5 51796.9 2293.45   2
  -1   7  -5 50431.0 1944.76   1
   1   7   5 59359.8 1672.79   3
  -1   7  -6 5811.13 716.270   1
   1  -7   6 4983.21 725.811   2
  -1  -7  -6 5208.47 899.560   2
   1   7   6 3533.05 432.625   3
  -1   7  -6 5663.05 893.948   2
  -1  -7  -6 5267.44 562.209   1
   1  -7   6 5806.02 494.385   3
  -1  -7  -7 43650.9 2511.74   2
  -1   7  -7 42859.6 2398.42   2
  -1  -7  -7 42335.8 1788.79   1
   1  -7   7 41535.5 1991.60   2
  -1   7  -7 44105.0 2097.68   1
   1  -7   7 45831.1 1483.19   3
   1   7   8 599.502 216.606   3
   1  -7   8 867.286 373.950   2
  -1  -7  -8 769.812 300.907   2
  -1   7  -8 864.185 279.711   1
  -1   7  -8 1241.17 479.617   2
   1  -7   8 886.599 263.813   3
  -1  -7  -8 870.637 330.456   1
  -1  -7  -9 1128.66 264.773   1
  -1   7  -9 942.066 355.428   1
   1   7   9 1827.94 387.932   3
   1  -7   9 1216.89 315.440   3
  -1   7  -9 1443.85 489.144   2
   1  -7   9 2311.43 514.289   2
  -1  -7  -9 894.774 379.470   2
  -1  -7 -10-124.512 348.478   1
   1  -7  10-8.26096 211.390   2
   1   7  10 141.592 171.100   3
   1  -7  10-5.53479 194.958   3
  -1   7 -10-198.493 237.718   1
  -1  -7 -10-339.218 275.509   2
   1  -7  11 1732.77 401.226   2
  -1  -7 -11 1697.55 499.367   1
   1   7  11 1750.37 407.736   3
  -1  -7 -11 1412.24 539.745   2
   1  -7  11 1506.16 398.203   3
  -1   7 -11 1566.54 508.761   1
   1  -7  12 1413.73 361.353   2
  -1  -7 -12 1722.31 559.997   1
   1  -7  12 1157.17 367.770   3
  -1   7 -12 1717.14 555.051   1
  -1  -7 -12 1991.97 565.174   2
  -1   7 -13 38429.2 2451.52   1
  -1  -7 -13 35981.4 2322.77   1
  -1  -7 -13 37597.7 2112.35   2
   1  -7  13 39990.3 1761.89   2
  -1  -7 -14 4000.20 738.029   2
   1  -7  14 3751.72 544.060   2
  -1  -7 -14 3678.67 809.286   1
  -1   7 -14 3607.37 817.741   1
  -1  -7 -15 37340.1 2473.54   1
  -1   7 -15 35955.7 2505.03   1
  -1  -7 -15 36957.5 1981.65   2
   1  -7  15 35838.0 1598.51   2
  -1   7 -16 1320.64 595.440   1
  -1  -7 -16 742.780 313.259   2
  -1   7 -17 13455.2 1594.90   1
  -1  -7 -17 12805.3 1538.06   1
  -1   7 -18 3173.37 824.422   1
  -1  -7 -18 4088.15 916.708   1
  -1  -7 -19 1604.78 697.379   1
  -1   7 -19 1098.69 574.225   1
  -1  -7 -20 1260.67 622.731   1
  -1  -8  19 9142.76 1240.06   3
  -1  -8  18 478.611 363.873   3
  -1  -8  17 10765.1 1264.41   3
   1  -8 -16 2408.94 568.087   2
  -1  -8  16 1388.06 493.006   3
  -1  -8  15 10349.5 1177.09   2
   1  -8 -15 9634.34 1059.76   2
  -1  -8  15 10978.0 1136.15   3
   1  -8 -14 2976.21 674.385   2
  -1  -8  14 2718.33 587.837   3
  -1  -8  14 3107.71 700.978   2
  -1  -8  13 6.87584 266.657   3
   1  -8 -13 26.9711 356.536   2
  -1  -8  13 139.956 359.503   2
  -1  -8  12 389.477 299.248   3
   1  -8 -12 348.514 293.073   2
  -1  -8  12 198.601 347.733   2
  -1   8  12 209.002 230.928   1
  -1  -8  11 4921.02 853.065   1
  -1  -8  11 4422.36 612.738   3
   1  -8 -11 4449.82 778.509   2
  -1   8  11 4177.10 624.340   1
  -1   8  11 4500.56 562.323   3
  -1  -8  11 4883.21 882.521   2
  -1   8  10 1377.27 336.112   3
  -1  -8  10 1205.27 377.884   1
  -1  -8  10 1795.18 518.610   2
  -1  -8  10 1924.39 388.150   3
   1  -8 -10 2437.58 656.492   2
  -1  -8   9 46294.1 1692.09   3
  -1   8   9 46468.0 1561.22   3
  -1  -8   9 41105.8 2497.08   2
  -1   8   9 48413.3 1869.22   1
   1  -8  -9 49543.5 2449.78   2
  -1  -8   9 45337.1 2345.54   1
   1  -8  -8 5394.51 881.749   2
  -1  -8   8 4922.75 726.625   1
  -1   8   8 4793.74 466.779   3
  -1  -8   8 4365.24 811.850   2
  -1  -8   8 4943.34 533.150   3
  -1   8   8 5266.47 587.726   1
  -1  -8   7 25632.8 1135.09   3
  -1  -8   7 24651.6 1994.40   2
  -1   8   7 26193.9 1203.38   1
   1  -8  -7 25440.9 1805.04   2
  -1  -8   7 23189.3 1519.90   1
  -1   8   7 24755.0 926.175   3
  -1   8   6 2079.54 239.804   3
  -1  -8   6 2218.51 624.192   2
  -1   8   6 1643.39 293.271   1
  -1  -8   6 2080.79 327.346   3
   1  -8  -6 2090.79 573.092   2
  -1  -8   6 2013.98 418.779   1
  -1  -8   5 11953.4 734.893   3
  -1   8   5 10386.2 471.482   3
  -1  -8   5 11389.1 1359.74   2
   1  -8  -5 11174.1 1208.68   2
  -1   8   5 11273.9 656.250   1
  -1  -8   5 12154.3 966.617   1
   1  -8  -4 2631.53 589.976   2
  -1   8   4 2359.35 189.012   3
  -1  -8   4 3339.65 379.429   3
  -1  -8   4 2818.15 768.157   2
  -1  -8   4 3297.73 465.624   1
  -1   8   4 2325.84 264.023   1
  -1  -8   3-43.5809 139.958   3
   1  -8  -3 94.4674 334.034   2
  -1  -8   3 338.534 345.277   2
  -1  -8   3 318.198 183.172   1
  -1   8   3 68.2470 47.8918   1
   1  -8  -2 1343.17 482.757   2
  -1  -8   2 1920.40 285.235   3
  -1  -8   2 2308.12 315.974   1
  -1  -8   2 1216.57 496.339   2
  -1  -8   1 30232.7 1000.38   1
  -1  -8   1 30544.1 2305.42   2
  -1  -8   1 29801.9 997.936   3
  -1  -8   0 9142.50 551.650   3
   1  -8   0 8375.20 1095.05   2
  -1   8   0 8192.70 278.250   1
  -1  -8   0 9168.88 496.434   1
  -1   8   0 6661.65 336.979   1
  -1  -8   0 9726.62 1316.15   2
  -1  -8  -1 105381. 1931.60   3
  -1  -8  -1 107086. 1605.01   1
   1   8   1 106130. 1828.10   3
  -1  -8  -1 101165. 4170.82   2
  -1   8  -1 98999.5 1694.64   1
  -1  -8  -2 4646.74 902.866   2
  -1  -8  -2 4475.93 386.224   1
  -1   8  -2 4082.55 404.219   1
   1   8   2 4222.14 373.891   3
   1  -8   2 2808.53 630.583   2
  -1  -8  -3 20025.5 1851.69   2
  -1  -8  -3 19838.6 841.392   1
   1  -8   3 16409.5 1469.24   2
  -1   8  -3 18989.8 983.280   1
   1   8   3 21755.8 898.146   3
   1   8   4 63.1400 120.630   3
   1  -8   4-2.84895 56.8843   3
  -1   8  -4-184.246 183.503   1
  -1  -8  -4-103.199 158.312   1
   1  -8   4-146.223 283.288   2
   1  -8   5 5677.71 914.446   2
  -1  -8  -5 4788.62 931.188   2
   1  -8   5 6115.00 405.253   3
   1   8   5 6363.66 556.528   3
  -1  -8  -5 5553.23 545.928   1
  -1   8  -5 6013.96 681.301   1
   1   8   6 79.9298 123.527   3
   1  -8   6 227.751 149.076   3
  -1  -8  -6 343.184 378.435   2
   1  -8   6 688.625 415.385   2
  -1   8  -6-56.4199 195.125   1
  -1  -8  -6-123.967 171.897   1
  -1   8  -7 14208.4 1154.68   1
  -1  -8  -7 12468.1 1470.24   2
   1  -8   7 13388.6 1269.69   2
  -1  -8  -7 13400.1 1038.45   1
   1  -8   7 15473.8 824.199   3
   1  -8   8 6855.10 883.096   2
  -1  -8  -8 7306.11 1141.37   2
  -1  -8  -8 7076.35 809.924   1
   1   8   8 7038.07 656.710   3
  -1   8  -8 7808.45 914.071   1
   1  -8   8 7774.86 663.049   3
  -1   8  -9 38537.7 2088.33   1
  -1  -8  -9 39496.7 2510.49   2
   1  -8   9 36921.4 1996.91   2
  -1  -8  -9 37980.4 1976.56   1
   1   8   9 41078.5 1641.13   3
   1  -8   9 41774.5 1618.32   3
   1  -8  10 416.410 346.589   2
   1   8  10-13.2681 184.162   3
  -1  -8 -10 402.189 306.829   1
   1  -8  10-25.1801 180.420   3
  -1  -8 -10 522.900 434.667   2
  -1   8 -10 446.747 354.252   1
   1  -8  11 49369.0 1958.38   3
  -1  -8 -11 51814.9 2514.76   1
  -1  -8 -11 47889.2 2673.40   2
   1  -8  11 46707.1 2139.11   2
  -1   8 -11 48621.6 2499.88   1
   1   8  11 48314.3 1966.96   3
   1  -8  12 786.734 394.130   2
  -1  -8 -12 551.074 354.275   1
  -1   8 -12 778.612 398.222   1
  -1  -8 -12 878.930 511.912   2
   1  -8  13 4790.55 695.781   2
  -1  -8 -13 4941.11 842.981   2
  -1  -8 -13 5900.56 933.438   1
  -1   8 -13 5989.01 991.218   1
   1  -8  14 614.705 273.775   2
  -1  -8 -14 1194.06 579.439   1
  -1   8 -14 1718.76 642.995   1
  -1  -8 -14 1276.87 514.451   2
  -1  -8 -15 1424.94 572.248   1
  -1  -8 -15 821.952 385.071   2
  -1   8 -15 1028.73 577.481   1
  -1  -8 -16-236.046 284.293   2
  -1   8 -16-491.307 428.338   1
  -1  -8 -17 11204.9 1404.64   1
  -1   8 -17 8804.67 1292.14   1
  -1   8 -18 744.268 467.566   1
  -1   8 -19 9383.18 1383.21   1
  -1  -9  17 246.302 333.935   3
   1  -9 -16 1084.46 495.299   2
  -1  -9  16 1349.20 513.997   3
   1  -9 -15 9588.81 1166.92   2
  -1  -9  15 8407.90 990.563   3
  -1  -9  14 6397.90 856.576   3
   1  -9 -14 6188.97 953.120   2
  -1   9  14 6438.14 785.777   3
  -1  -9  14 6283.13 983.159   2
  -1  -9  13 18476.5 1641.69   2
   1  -9 -13 18167.8 1565.58   2
  -1   9  13 16710.1 1183.25   3
  -1  -9  13 15613.5 1212.68   3
   1  -9 -12 8202.33 1066.66   2
  -1   9  12 7662.25 749.529   3
  -1  -9  12 7702.50 1111.51   2
  -1  -9  12 7796.17 807.211   3
  -1   9  11 5142.77 595.802   3
   1  -9 -11 5453.02 960.982   2
  -1  -9  11 5833.88 655.857   3
  -1  -9  11 5315.39 929.321   2
   1  -9 -10 3508.78 767.458   2
  -1   9  10 2593.23 399.426   3
  -1  -9  10 2553.20 426.413   3
  -1  -9  10 2266.03 687.978   2
  -1  -9   9 553.883 244.205   3
   1  -9  -9 642.638 431.576   2
  -1  -9   9 661.438 471.421   2
  -1   9   9 754.887 213.544   3
  -1  -9   8 967.830 335.582   1
  -1   9   8 1107.22 219.195   3
   1  -9  -8 1435.10 565.917   2
  -1  -9   8 836.913 452.321   2
  -1   9   8 760.800 239.697   1
  -1  -9   8 713.323 215.006   3
  -1  -9   7 1197.78 349.753   1
  -1   9   7 1592.51 223.919   3
  -1  -9   7 1777.34 303.247   3
  -1   9   7 1604.23 248.229   1
   1  -9  -7 1743.42 560.134   2
  -1  -9   7 1587.05 572.141   2
  -1  -9   6 334.598 155.152   3
  -1   9   6 588.906 116.077   3
  -1   9   6 316.772 100.805   1
  -1  -9   6 380.744 265.730   1
  -1  -9   6 287.281 390.696   2
  -1  -9   5 56747.4 1568.52   3
  -1  -9   5 48750.1 3032.43   2
   1  -9  -5 48779.9 2689.75   2
  -1  -9   5 52002.8 2072.87   1
  -1  -9   4 44407.3 1344.20   3
  -1  -9   4 42720.8 2877.78   2
  -1  -9   4 39887.2 1687.22   1
  -1  -9   3 18302.1 819.238   3
  -1  -9   3 16553.4 1816.28   2
   1  -9  -3 14172.8 1488.25   2
  -1  -9   3 17746.9 1035.24   1
   1  -9  -2 3482.79 780.777   2
  -1  -9   2 4039.68 462.437   1
  -1  -9   2 2852.69 749.953   2
  -1  -9   2 3606.75 358.374   3
   1  -9  -1 1427.64 551.628   2
  -1  -9   1 2085.26 267.291   3
  -1  -9   1 1900.17 283.337   1
  -1  -9   1 1485.88 639.455   2
  -1  -9   0 12687.6 647.455   3
   1  -9   0 9843.27 1231.89   2
  -1  -9   0 9508.95 469.982   1
  -1  -9   0 15650.9 1756.99   2
  -1  -9   0 13038.3 600.946   1
   1  -9   1-98.2119 430.951   2
  -1  -9  -1 106.185 81.1409   1
  -1  -9  -1-70.0276 453.526   2
  -1  -9  -1 28.2059 57.6433   1
   1  -9   2-155.016 334.855   2
  -1  -9  -2 166.518 54.2853   1
  -1  -9  -2 82.2582 467.354   2
   1   9   2 29.4627 89.6819   3
  -1  -9  -3 18430.0 562.815   1
  -1  -9  -3 18546.8 1914.26   2
   1  -9   3 16255.7 1582.65   2
  -1  -9  -3 16651.6 699.651   1
   1   9   3 19100.6 769.512   3
  -1   9  -3 18630.6 691.313   1
  -1  -9  -4 13313.8 1561.34   2
   1  -9   4 14002.1 1454.91   2
  -1  -9  -4 12768.1 709.599   1
   1   9   4 13624.9 705.495   3
  -1   9  -4 13961.8 752.549   1
  -1  -9  -5 28829.9 2313.52   2
   1  -9   5 25501.2 1910.97   2
  -1  -9  -5 30187.9 1206.71   1
   1  -9   5 26291.2 651.635   3
   1   9   5 32035.4 1189.69   3
  -1   9  -5 32502.6 1318.35   1
  -1  -9  -6 20961.9 1984.56   2
   1  -9   6 21534.4 757.353   3
   1  -9   6 19869.9 1708.70   2
  -1  -9  -6 23630.0 1167.54   1
   1   9   6 24621.8 1106.13   3
  -1   9  -6 24381.3 1269.77   1
   1  -9   7 4307.21 809.239   2
  -1   9  -7 5539.88 678.470   1
  -1  -9  -7 5808.31 635.412   1
  -1  -9  -7 6503.03 1135.20   2
   1  -9   8 5741.48 927.601   2
  -1   9  -8 6100.10 754.560   1
  -1  -9  -8 6559.25 740.379   1
  -1  -9  -8 6005.24 1049.68   2
   1  -9   9 366.725 400.927   2
   1   9   9 129.290 179.497   3
  -1  -9  -9 470.921 338.059   1
  -1   9  -9 553.818 375.070   1
  -1  -9  -9 884.787 576.945   2
   1  -9  10 4447.55 808.901   2
  -1   9 -10 4443.80 761.464   1
  -1  -9 -10 3890.56 665.678   1
  -1  -9 -10 3672.77 860.847   2
   1  -9  11 4504.30 763.411   2
  -1  -9 -11 4896.71 779.999   1
  -1  -9 -11 3624.01 832.140   2
  -1   9 -11 5431.25 871.263   1
  -1   9 -12 4741.47 835.189   1
   1  -9  12 5413.36 824.414   2
  -1  -9 -12 5679.06 959.452   2
  -1   9 -13 12864.5 1338.70   1
  -1  -9 -13 12674.2 1362.72   2
   1  -9  13 13708.1 1231.59   2
  -1   9 -14 2003.92 582.129   1
  -1  -9 -14 3397.44 755.205   2
   1  -9  14 2841.49 613.702   2
  -1   9 -15 8298.07 1136.73   1
  -1  -9 -15 8324.72 1063.49   2
  -1  -9 -16 6792.18 945.111   2
  -1   9 -16 6609.42 1070.35   1
  -1   9 -17 7057.05 1132.95   1
  -1   9 -18 826.370 455.975   1
   1 -10 -16 3302.70 769.560   2
   1 -10 -15 1136.70 558.570   2
   1 -10 -14 1226.32 556.419   2
  -1 -10  14 1050.72 537.880   2
   1 -10 -13 125.284 423.611   2
  -1 -10  13-100.716 350.703   2
   1 -10 -12 1237.49 555.612   2
  -1 -10  12 1207.63 474.418   2
  -1 -10  11 248.112 395.993   2
   1 -10 -11 532.451 454.306   2
  -1 -10  10 15392.5 1619.27   2
   1 -10 -10 17061.4 1663.48   2
   1 -10  -9 8543.63 1235.14   2
  -1 -10   9 5134.37 976.072   2
   1 -10  -8 10589.1 1340.20   2
  -1 -10   8 10628.0 1428.02   2
   1 -10  -7 6109.12 1039.71   2
  -1 -10   7 5310.14 1067.97   2
  -1 -10   7 6389.32 564.287   3
   1 -10  -6 3786.78 843.305   2
  -1 -10   6 3864.48 448.801   3
  -1 -10   6 3392.93 869.996   2
   1 -10  -5 2835.48 707.917   2
  -1 -10   5 2464.37 333.061   3
  -1 -10   5 2851.93 850.582   2
   1 -10  -4 214.016 327.927   2
  -1 -10   4 803.159 193.209   3
  -1 -10   4 1207.78 711.175   2
  -1 -10   3 1674.08 248.168   3
  -1 -10   3 1472.74 649.521   2
   1 -10  -3 707.448 378.053   2
  -1 -10   2 5797.28 415.878   3
   1 -10  -2 5731.37 1033.10   2
  -1 -10   2 5583.20 1170.22   2
   1 -10  -1 5293.59 1016.20   2
  -1 -10   1 8812.03 1439.80   2
  -1 -10   0 26820.0 2441.15   2
   1 -10   0 22808.9 1991.99   2
   1 -10   1 9181.92 1295.35   2
  -1 -10  -1 11744.4 1627.08   2
  -1 -10  -2 18515.5 2006.79   2
   1 -10   2 12701.1 1487.83   2
   1 -10   3 2701.80 730.865   2
  -1 -10  -3 3672.84 913.976   2
   1 -10   4 998.574 516.239   2
  -1 -10  -4 74.2251 390.976   2
  -1 -10  -5 2879.22 820.529   2
   1 -10   5 2308.74 744.203   2
  -1  10  -5 2083.91 256.153   1
   1 -10   6 1744.17 623.583   2
  -1  10  -6 1554.59 277.000   1
  -1 -10  -6 2455.93 737.736   2
   1 -10   7 3036.16 773.472   2
  -1  10  -7 3301.03 461.090   1
  -1 -10  -7 3481.97 895.256   2
  -1  10  -8 12116.0 940.838   1
  -1 -10  -8 12898.2 1582.90   2
   1 -10   8 11579.3 1344.72   2
  -1  10  -9 10629.9 953.504   1
   1 -10   9 8166.17 1126.28   2
  -1 -10  -9 9653.27 1371.46   2
  -1  10 -10 19409.7 1355.33   1
  -1 -10 -10 19411.9 1852.23   2
   1 -10  10 16401.1 1536.07   2
   1 -10  11 4055.87 786.414   2
  -1  10 -11 3329.57 625.834   1
  -1 -10 -11 4161.31 935.693   2
  -1  10 -12 14733.6 1352.42   1
  -1 -10 -12 15551.0 1668.22   2
   1 -10  12 15734.1 1452.76   2
   1 -10  13-245.377 280.506   2
  -1 -10 -13 716.169 458.534   2
  -1 -10 -14 328.453 384.579   2
  -1 -10 -15 1358.51 555.272   2
   1 -11 -15-727.343 485.009   2
   1 -11 -14 10843.1 1383.57   2
   1 -11 -13 759.129 505.870   2
  -1 -11  13 808.407 560.075   2
   1 -11 -12 7620.33 1279.78   2
  -1 -11  12 8051.63 1235.40   2
   1 -11 -11 890.417 536.543   2
  -1 -11  11 1640.15 621.317   2
   1 -11 -10 5885.98 1127.38   2
  -1 -11  10 6554.54 1146.55   2
   1 -11  -9 195.962 431.049   2
  -1 -11   9 710.792 670.560   2
   1 -11  -8 1350.15 550.745   2
  -1 -11   8 918.346 563.278   2
   1 -11  -7 147.217 369.627   2
  -1 -11   7 513.594 530.252   2
   1 -11  -6 8335.15 1299.27   2
  -1 -11   6 7289.46 1291.84   2
   1 -11  -5 273.817 409.963   2
  -1 -11   5-89.9151 500.401   2
  -1 -11   4 22039.5 2240.61   2
   1 -11  -4 17202.0 1775.62   2
  -1 -11   3 122.169 542.302   2
   1 -11  -3 694.250 363.576   2
  -1 -11   2 18489.9 2089.23   2
   1 -11  -2 14589.6 1657.58   2
   1 -11  -1-680.965 538.594   2
  -1 -11   1 593.791 666.011   2
   1 -11   0 3139.88 836.712   2
  -1 -11   0 3074.61 914.023   2
   1 -11   1 716.559 545.197   2
  -1 -11  -1 122.605 505.928   2
   1 -11   2 8034.71 1204.71   2
  -1 -11  -2 10249.3 1570.23   2
   1 -11   3 1149.74 569.747   2
  -1 -11  -3 617.429 511.405   2
   1 -11   4 10316.8 1411.40   2
  -1 -11  -4 15064.8 1867.90   2
   1 -11   5 226.124 350.566   2
  -1 -11  -5 1493.69 780.360   2
  -1 -11  -6 36390.3 2754.61   2
   1 -11   6 29703.7 2307.60   2
   1 -11   7 854.204 502.373   2
  -1 -11  -7 1309.96 702.564   2
  -1 -11  -8 3529.83 930.033   2
   1 -11   8 2706.62 769.101   2
   1 -11   9-699.286 515.943   2
  -1 -11  -9 203.091 430.284   2
   1 -11  10 653.863 490.494   2
  -1 -11 -10 800.333 689.331   2
   1 -11  11 1095.54 516.684   2
  -1 -11 -11 2111.58 768.419   2
   1 -11  12 5388.42 915.024   2
  -1 -11 -12 5716.03 1096.27   2
   1 -11  13 551.231 433.700   2
  -1 -11 -13 432.423 410.773   2
  -1 -11 -14 12349.0 1476.66   2
  -1 -11 -15 4130.63 920.251   2
  -1 -12  12 829.644 527.797   2
  -1 -12  11 1970.33 699.123   2
  -1 -12  10 11623.5 1509.13   2
  -1 -12   9 1967.64 794.422   2
  -1 -12   8 11923.5 1604.45   2
  -1 -12   7 1537.36 720.325   2
   1 -12  -7 1605.48 648.912   2
   1 -12  -6 8950.97 1345.41   2
  -1 -12   6 11120.1 1654.98   2
   1 -12  -5 298.673 493.958   2
  -1 -12   5 716.666 657.237   2
   1 -12  -4 182.639 415.334   2
  -1 -12   4 496.433 436.613   2
   1 -12  -3-126.484 530.060   2
  -1 -12   3 493.001 558.937   2
  -1 -12   2 8948.06 1528.36   2
   1 -12  -2 6026.10 1168.59   2
   1 -12  -1-187.125 420.622   2
  -1 -12   1 773.199 774.364   2
   1 -12   0 9185.15 1401.60   2
  -1 -12   0 13004.9 1858.10   2
   1 -12   1 2902.83 841.366   2
  -1 -12  -1 5002.05 1269.59   2
  -1 -12  -2 13125.0 1875.75   2
   1 -12   2 9913.56 1438.24   2
   1 -12   3-247.098 405.571   2
  -1 -12  -3 1061.36 777.896   2
   1 -12   4 1997.61 733.230   2
  -1 -12  -4 2815.90 1013.54   2
   1 -12   5 5541.75 1079.87   2
  -1 -12  -5 9275.78 1508.42   2
   1 -12   6-61.8901 487.266   2
  -1 -12  -6 374.131 596.750   2
   1 -12   7 932.944 567.775   2
  -1 -12  -7 1806.98 756.493   2
  -1 -12  -8 7213.39 1345.36   2
   1 -12   8 4480.59 1087.35   2
   1 -12   9 2167.59 703.900   2
   1 -12  10 10452.5 1448.95   2
   1 -12  11 1182.61 582.968   2
   1 -12  12 2433.85 651.729   2
  -2   0  19-1025.10 670.162   3
  -2   0  18 12879.0 1598.42   3
  -2   0  17-103.495 490.187   3
  -2   0  16 18568.2 1758.22   3
  -2   0  15 23.3255 168.433   2
  -2   0  15-26.3002 323.976   3
  -2   0  14 2636.30 639.960   3
  -2   0  14 2651.75 376.631   2
  -2   0  13 528.367 360.013   3
  -2   0  13-237.677 211.003   2
  -2   0  12 3615.72 465.727   2
  -2   0  12 3144.66 643.919   3
  -2   0  11-30.5250 238.925   3
  -2   0  11-113.544 190.796   2
  -2   0  10 11308.4 1171.16   1
  -2   0  10 9506.66 729.874   2
  -2   0  10 9997.51 987.981   3
  -2   0   9 260.106 255.524   3
  -2   0   9 262.001 296.917   1
  -2   0   9-14.3742 128.750   2
  -2   0   8 105290. 3186.22   1
  -2   0   8 90196.0 2684.45   3
  -2   0   7 90.6224 228.840   3
  -2   0   6 4163.19 584.450   3
  -2   0   5-19.5092 157.630   3
  -2   0   4 67005.2 2118.08   3
  -2   0   3 21.7542 208.991   3
  -2   0   2 9631.88 767.660   3
  -2   0   1 180.955 176.371   3
  -2   0   0 76056.1 2113.82   3
  -2   0  -1-257.653 211.949   3
  -2   0  -2 64660.5 1994.09   3
  -2   0  -3 74.6024 187.257   3
  -2   0  -4 23665.5 1260.72   3
  -2   0  -5 279.098 235.781   3
  -2   0  -6 35634.4 1657.06   3
  -2   0  -7-57.3935 258.306   3
  -2   0  -8 54004.3 2309.48   1
   2   0   8 51264.7 2085.49   3
   2   0   9-4.72160 242.069   3
  -2   0  -9 290.258 289.371   1
  -2   0 -10 44727.4 2305.33   1
   2   0  10 42742.1 2071.68   3
  -2   0 -11-43.7185 277.125   1
  -2   0 -12 79842.9 3354.40   1
  -2   0 -13-91.3010 81.1683   2
  -2   0 -13 714.327 428.012   1
  -2   0 -14 4984.57 483.220   2
  -2   0 -14 6091.89 1031.48   1
  -2   0 -15 54.9365 132.430   2
  -2   0 -15-384.838 548.537   1
  -2   0 -16 6047.14 1122.50   1
  -2   0 -17 735.910 657.753   1
  -2   0 -18 24579.8 2562.19   1
  -2   0 -19-742.761 553.413   1
  -2  -1  19 965.687 498.491   3
  -2   1  19-83.2491 555.533   3
  -2   1  18-580.664 638.040   3
  -2  -1  18 1107.70 591.460   3
  -2   1  17-408.666 514.630   3
  -2  -1  17-734.082 559.642   3
  -2  -1  16 269.249 366.257   3
  -2   1  16-959.402 596.840   3
  -2  -1  15 2305.50 659.059   3
  -2   1  15 4070.74 506.917   2
  -2  -1  15 4180.36 516.291   2
  -2   1  15 2816.36 671.560   3
  -2  -1  14 38649.8 2301.43   3
  -2   1  14 41285.5 1561.78   2
  -2  -1  14 43988.0 1656.95   2
  -2   1  14 38793.4 2334.74   3
  -2   1  13 6733.87 911.853   3
  -2  -1  13 6341.10 916.171   3
  -2   1  13 6303.06 614.383   2
  -2  -1  13 7287.51 678.138   2
  -2   1  12 58527.4 2608.27   3
  -2   1  12 64180.9 1929.28   2
  -2  -1  12 56385.0 2511.04   3
  -2  -1  11 8214.19 905.479   3
  -2   1  11 7722.26 931.413   3
  -2   1  11 7825.86 688.255   2
  -2   1  10 27522.6 1757.97   1
  -2  -1  10 25142.0 1555.48   3
  -2   1  10 24737.8 1225.18   2
  -2   1  10 26311.6 1588.99   3
  -2  -1   9 6012.73 741.139   3
  -2  -1   9 6215.06 855.028   1
  -2   1   9 6750.04 860.918   1
  -2   1   9 5999.65 738.504   3
  -2   1   9 5449.59 580.206   2
  -2  -1   8 780.521 303.612   3
  -2   1   8 588.711 207.892   2
  -2  -1   8 1066.24 374.982   1
  -2   1   8 939.483 338.132   1
  -2   1   8 1530.39 406.780   3
  -2   1   7 1492.87 373.145   3
  -2  -1   7 1680.53 415.231   3
  -2   1   7 1557.58 337.208   2
  -2   1   6 39382.7 1521.77   2
  -2   1   6 38919.4 1674.34   3
  -2  -1   6 39501.7 1698.45   3
  -2   1   5 5228.22 615.003   3
  -2  -1   5 6540.47 689.820   3
  -2   1   5 6388.22 656.946   2
  -2   1   4 313043. 4566.27   3
   2  -1  -4 318289. 4549.98   3
  -2   1   4 323111. 4365.41   2
  -2  -1   4 313605. 4612.96   3
   2  -1  -3 71671.2 2112.19   3
  -2  -1   3 69066.2 2129.38   3
  -2   1   3 71205.5 2123.43   3
   2  -1  -2 65598.0 1962.78   3
  -2   1   2 62020.2 1922.76   3
  -2  -1   2 64159.9 1996.43   3
   2  -1  -1 7813.04 689.845   3
  -2  -1   1 7807.64 708.526   3
  -2   1   1 8121.28 694.398   3
  -2   1   0 24186.0 1178.78   3
   2  -1   0 26420.7 1253.11   3
  -2  -1   0 26396.1 1256.90   3
   2  -1   1-114.738 193.307   3
  -2  -1  -1 185.601 200.581   3
  -2   1  -1 267.125 213.245   3
   2  -1   2 11448.0 835.604   3
  -2  -1  -2 11424.7 847.370   3
  -2   1  -2 11109.2 827.140   3
   2  -1   3 402.606 206.524   3
  -2  -1  -3 195.401 169.507   3
  -2   1  -3 450.614 237.572   3
   2  -1   4 178537. 3402.35   3
  -2  -1  -4 173275. 3449.33   3
  -2   1  -4 171205. 3342.67   3
  -2  -1  -5 20487.7 1236.70   3
  -2   1  -5 20202.6 1189.97   3
   2  -1   5 22045.0 1227.59   3
  -2  -1  -6 117034. 3036.67   3
  -2   1  -6 113276. 2932.81   3
   2  -1   6 118225. 2929.41   3
  -2  -1  -7 48557.3 2041.79   3
  -2   1  -7 49115.6 2012.40   3
   2  -1   7 52166.3 1996.86   3
  -2  -1  -8 57991.9 2386.68   1
  -2   1  -8 57568.8 2387.38   1
   2  -1   8 61807.7 2246.04   3
   2   1   9 203.687 293.399   3
   2  -1   9 286.073 289.559   3
  -2  -1  -9 452.682 308.418   1
  -2   1  -9 247.964 372.635   1
   2  -1  10 840.685 357.052   3
  -2  -1 -10 1128.91 452.811   1
  -2   1 -10 1148.89 435.902   1
  -2  -1 -11 652.326 440.605   1
  -2   1 -11 115.354 345.624   1
  -2  -1 -12 10945.5 1242.48   1
  -2   1 -12 11464.7 1304.49   1
  -2  -1 -13 4646.14 845.687   1
  -2   1 -13 4746.63 903.387   1
  -2  -1 -14 54001.8 2980.98   1
  -2   1 -14 56138.4 3077.88   1
  -2   1 -14 51259.0 1553.82   2
  -2  -1 -15 3871.98 409.871   2
  -2   1 -15 5446.13 511.010   2
  -2   1 -15 5023.59 981.819   1
  -2  -1 -15 3319.92 737.404   1
  -2  -1 -16 45161.5 3068.72   1
  -2   1 -16 40708.2 2921.58   1
  -2   1 -17 5216.18 1178.28   1
  -2  -1 -17 6471.40 1289.99   1
  -2   1 -18 15507.5 2051.01   1
  -2  -1 -18 15326.1 2046.79   1
  -2  -1 -19 898.710 496.197   1
  -2   1 -19-892.419 700.830   1
  -2  -2  19 7304.66 1206.50   3
  -2   2  19 4401.23 1017.93   3
  -2  -2  18 8354.64 1290.20   3
  -2   2  18 7269.61 1190.69   3
  -2  -2  17 10150.8 1312.05   3
  -2   2  17 7181.03 1183.36   3
  -2   2  16 10765.8 1380.43   3
  -2  -2  16 12227.8 1390.00   3
  -2   2  15 15096.3 958.285   2
  -2   2  15 13137.4 1432.44   3
  -2  -2  15 12664.9 1377.28   3
  -2   2  14 5968.42 984.626   3
  -2  -2  14 7407.95 1022.13   3
  -2   2  14 6363.90 645.399   2
  -2   2  13 561.565 344.801   3
  -2  -2  13 807.500 381.417   3
  -2   2  13 906.622 293.682   2
  -2   2  12 176.226 280.587   3
  -2  -2  12 962.001 370.999   3
  -2   2  12 936.919 314.221   2
  -2   2  11 3952.05 644.656   3
  -2  -2  11 4819.27 737.195   3
  -2   2  11 4682.41 556.009   2
  -2   2  10 10852.6 1125.63   1
  -2   2  10 8597.17 744.870   2
  -2   2  10 8986.91 951.536   3
  -2  -2  10 8756.51 921.662   3
  -2  -2   9 39652.9 2056.43   1
  -2   2   9 39368.2 1966.52   1
  -2   2   9 34860.9 1735.72   3
  -2   2   9 35870.6 1493.04   2
  -2  -2   9 34956.7 1751.74   3
  -2  -2   8 32606.6 1805.07   1
  -2   2   8 33185.5 1744.53   1
  -2  -2   8 27047.1 1495.78   3
  -2   2   8 29806.7 1541.33   3
  -2   2   8 29761.8 1390.52   2
  -2  -2   7 41485.1 1955.99   1
  -2   2   7 42912.1 1935.50   1
  -2   2   7 37000.0 1673.90   3
  -2   2   7 37965.7 1542.82   2
  -2  -2   7 36717.3 1696.68   3
  -2  -2   6 30722.9 1519.11   3
  -2   2   6 30977.4 1391.07   2
  -2   2   6 30226.7 1458.00   3
  -2  -2   5 20584.8 1217.94   3
  -2   2   5 22270.6 1175.52   2
  -2   2   5 20683.6 1184.38   3
  -2   2   4 9247.67 796.203   3
  -2   2   4 10406.4 827.940   2
   2  -2  -4 10324.5 802.996   3
  -2  -2   4 10813.9 870.242   3
  -2  -2   3 5243.83 617.922   3
  -2   2   3 5491.24 594.548   3
   2  -2  -3 5789.75 597.931   3
   2  -2  -2 16575.8 966.335   3
  -2  -2   2 16339.9 1009.62   3
  -2   2   2 16127.5 974.418   3
   2  -2  -1 20710.1 1088.72   3
  -2  -2   1 20469.7 1109.53   3
  -2   2   1 19614.3 1051.89   3
  -2  -2   0 24252.5 1227.41   3
  -2   2   0 26254.0 1203.40   3
   2  -2   0 27076.0 1247.03   3
  -2   2  -1 95471.3 2306.81   3
   2  -2   1 105367. 2466.02   3
  -2  -2  -1 97229.7 2450.25   3
   2  -2   2 97003.4 2373.56   3
  -2  -2  -2 92068.6 2406.89   3
  -2   2  -2 90911.4 2281.27   3
   2  -2   3 39394.1 1536.14   3
  -2  -2  -3 40665.3 1641.16   3
  -2   2  -3 39879.9 1553.17   3
  -2   2  -4 16624.5 1026.13   3
   2  -2   4 17616.1 1062.68   3
  -2  -2  -4 16270.7 1079.14   3
   2  -2   5 522.975 210.650   3
  -2  -2  -5 549.828 245.943   3
  -2   2  -5 724.869 252.417   3
   2  -2   6 541.958 264.408   3
  -2  -2  -6 430.461 233.547   3
  -2   2  -6 473.755 239.556   3
  -2   2  -7 4869.94 699.646   1
   2   2   7 5602.94 701.863   3
   2  -2   7 4471.47 601.698   3
  -2  -2  -7 5118.14 693.035   3
  -2  -2  -8 30787.0 1745.46   1
  -2   2  -8 29352.9 1706.53   1
   2   2   8 28357.7 1575.21   3
   2  -2   8 28980.8 1543.85   3
  -2  -2  -9 68717.1 2690.59   1
  -2   2  -9 71464.5 2769.11   1
   2   2   9 68180.0 2511.44   3
   2  -2   9 66828.5 2443.90   3
  -2  -2 -10 65281.0 2748.45   1
  -2   2 -10 66912.3 2827.38   1
   2  -2  10 66654.8 2535.66   3
  -2  -2 -11 33557.1 2044.77   1
  -2   2 -11 31948.9 2040.97   1
  -2  -2 -12 29829.9 2037.67   1
  -2   2 -12 28116.4 2013.78   1
  -2  -2 -13 19755.7 1699.12   1
  -2   2 -13 17066.5 1650.02   1
  -2  -2 -14 1108.18 443.747   1
  -2   2 -14 1071.28 471.159   1
  -2   2 -15 313.954 150.671   2
  -2  -2 -15 685.007 442.092   1
  -2   2 -15 111.354 408.535   1
  -2   2 -16 538.818 447.967   1
  -2  -2 -16 536.602 358.305   1
  -2   2 -17 15774.2 2007.81   1
  -2  -2 -17 16888.8 1979.53   1
  -2  -2 -18 18279.9 2229.15   1
  -2   2 -18 17966.1 2249.43   1
  -2  -2 -19 18691.1 2272.83   1
  -2   2 -19 22209.8 2568.85   1
  -2  -3  19 984.106 575.643   3
  -2   3  19 1277.03 654.631   3
  -2  -3  18 2467.20 734.847   3
  -2   3  18 2631.29 729.428   3
  -2   3  17-1333.30 620.489   3
  -2  -3  17 530.027 472.537   3
  -2   3  16-335.816 449.266   3
  -2  -3  16 896.649 438.874   3
  -2   3  15 6652.30 1011.83   3
  -2  -3  15 8529.50 1107.97   3
  -2   3  14 1453.27 349.818   2
  -2   3  14 1603.00 517.447   3
  -2  -3  14 2212.14 639.321   3
  -2   3  13 35070.9 1517.22   2
  -2   3  13 37980.2 2155.52   3
  -2  -3  13 33994.5 2028.56   3
  -2   3  12 531.165 226.818   2
  -2  -3  12 883.570 411.819   3
  -2   3  12-20.5253 287.823   3
  -2   3  11 22658.5 1236.55   2
  -2   3  11 22362.9 1512.54   3
  -2  -3  11 20313.9 1444.56   3
  -2   3  10 8578.11 995.585   1
  -2   3  10 7573.78 729.680   2
  -2   3  10 8471.93 896.257   3
  -2  -3  10 8856.19 925.516   3
  -2  -3   9 10437.3 1075.94   1
  -2   3   9 9465.55 983.744   1
  -2   3   9 9214.65 814.825   2
  -2   3   9 7608.97 817.428   3
  -2  -3   9 8589.12 885.588   3
  -2   3   8 483.498 280.166   3
  -2  -3   8 712.837 321.571   3
  -2   3   8 1454.92 365.018   2
  -2  -3   8 620.855 353.332   1
  -2   3   8 691.745 259.604   1
  -2   3   7 8082.21 837.886   1
  -2   3   7 8051.36 779.714   3
  -2   3   7 7208.62 748.488   2
  -2  -3   7 8050.18 802.756   3
  -2   3   6 1594.94 375.284   3
  -2  -3   6 1476.94 374.888   3
  -2   3   6 1361.65 332.452   2
  -2  -3   6 1620.75 465.019   1
  -2   3   5 30994.1 1457.83   2
  -2   3   5 28912.4 1382.84   3
  -2  -3   5 27114.5 1409.62   3
   2   3  -4 968.854 307.981   3
  -2   3   4 1333.33 310.572   3
  -2  -3   4 1553.21 371.428   3
  -2   3   4 1601.29 347.038   2
  -2   3   3 99218.6 2413.07   3
  -2   3   3 108198. 2724.35   2
   2  -3  -3 100237. 2392.19   3
   2   3  -3 98881.7 2621.43   3
  -2  -3   3 101601. 2601.36   3
   2  -3  -2 11350.0 796.045   3
   2   3  -2 11662.9 889.355   3
  -2  -3   2 11176.9 841.565   3
  -2   3   2 12085.5 830.776   3
   2  -3  -1 30717.2 1287.87   3
  -2  -3   1 29222.0 1342.52   3
  -2   3   1 29496.7 1258.62   3
   2  -3   0 101.882 136.567   3
  -2  -3   0 35.0028 176.628   3
  -2   3   0 280.193 161.527   3
   2  -3   1 42021.7 1526.70   3
  -2  -3  -1 40911.4 1604.82   3
  -2   3  -1 39244.2 1456.16   3
   2   3   2-9.80203 192.738   3
   2  -3   2-85.3733 165.350   3
  -2  -3  -2-102.551 223.899   3
  -2   3  -2 33.3091 160.066   3
   2  -3   3 35315.2 1425.99   3
   2   3   3 38639.0 1623.78   3
  -2   3  -3 39329.3 1612.66   2
  -2  -3  -3 36499.3 1563.30   3
  -2   3  -3 36572.6 1467.13   3
  -2   3  -4 782.239 262.054   2
   2   3   4 445.478 227.885   3
   2  -3   4 833.696 282.391   3
  -2  -3  -4 758.623 246.033   3
  -2   3  -4 223.070 183.378   3
  -2  -3  -5 81000.2 2456.29   3
  -2   3  -5 79634.0 2299.03   3
  -2   3  -5 81625.0 2261.66   2
   2   3   5 81646.9 2447.25   3
   2  -3   5 79055.3 2253.45   3
  -2  -3  -6 11237.3 967.403   3
  -2   3  -6 10484.8 874.269   3
  -2   3  -6 11717.9 867.244   2
   2   3   6 12577.3 992.461   3
   2  -3   6 11999.7 917.634   3
  -2  -3  -7 68569.7 2414.13   3
  -2   3  -7 64892.0 2442.11   1
  -2   3  -7 68612.1 2045.82   2
   2   3   7 67514.8 2385.87   3
   2  -3   7 68146.3 2253.61   3
  -2   3  -8 162.450 226.278   2
   2   3   8 239.470 224.375   3
   2  -3   8 249.757 222.546   3
  -2  -3  -8 289.453 272.788   1
  -2   3  -8 126.687 246.862   1
  -2  -3  -9 32323.6 1833.09   1
  -2   3  -9 33000.1 1908.65   1
  -2   3  -9 30693.2 1352.68   2
   2   3   9 32277.3 1754.47   3
   2  -3   9 32782.9 1683.40   3
  -2   3 -10 78.3445 172.196   2
   2  -3  10 711.504 335.835   3
  -2  -3 -10 314.977 327.686   1
  -2   3 -10 273.287 297.409   1
  -2  -3 -11 7128.17 979.807   1
  -2   3 -11 6925.40 977.910   1
  -2  -3 -12 5575.65 871.512   1
  -2   3 -12 5267.63 905.517   1
  -2  -3 -13 53434.6 2783.83   1
  -2   3 -13 50524.9 2784.80   1
  -2  -3 -14 3316.82 762.808   1
  -2   3 -14 4840.95 992.229   1
  -2  -3 -15 26498.5 2199.16   1
  -2   3 -15 27517.8 2340.10   1
  -2   3 -16 4190.21 997.627   1
  -2  -3 -16 3474.92 826.161   1
  -2  -3 -17 34312.8 2802.98   1
  -2   3 -17 32729.3 2862.86   1
  -2  -3 -18 338.587 450.167   1
  -2   3 -18 1059.60 668.660   1
  -2  -3 -19 3418.31 948.921   1
  -2   3 -19 5230.41 1334.28   1
  -2   4  19 4501.23 982.963   3
  -2   4  18 24.1439 456.584   3
  -2  -4  18 1605.19 558.004   3
  -2   4  17 20596.2 1840.34   3
  -2  -4  17 17504.4 1681.26   3
  -2   4  16 4377.94 864.541   3
  -2  -4  16 4457.20 852.686   3
  -2  -4  15 21791.3 1733.56   3
  -2   4  15 19515.5 1676.23   3
  -2   4  14 204.406 233.005   2
  -2   4  14 700.227 347.533   3
  -2  -4  14 272.001 368.515   3
  -2   4  13 3747.30 565.921   2
  -2   4  13 2660.73 609.692   3
  -2  -4  13 4056.78 776.992   3
  -2   4  12 56.8569 215.329   2
  -2  -4  12 133.044 273.303   3
  -2   4  11 2332.22 424.412   2
  -2   4  11 1690.47 423.688   3
  -2  -4  11 2127.98 507.850   3
  -2   4  10 5684.82 739.419   3
  -2  -4  10 5393.75 737.222   3
  -2   4  10 4911.34 758.494   1
  -2   4  10 5399.41 654.951   2
  -2   4   9 60459.0 2432.32   1
  -2  -4   9 60475.9 2587.68   1
  -2   4   9 56317.0 1994.24   2
  -2   4   9 52498.0 2067.91   3
  -2  -4   9 53022.9 2177.82   3
  -2  -4   8 2536.16 531.809   1
  -2   4   8 2051.42 484.283   1
  -2   4   8 2023.06 416.477   3
  -2  -4   8 2315.50 449.623   3
  -2   4   8 2048.80 451.890   2
  -2   4   7 51373.1 1924.15   3
  -2  -4   7 56701.5 2267.22   1
  -2   4   7 52438.9 2069.99   1
  -2   4   7 56450.6 2036.56   2
  -2  -4   7 51284.1 2024.80   3
  -2   4   6 3466.82 534.021   2
  -2   4   6 2732.12 441.853   3
  -2  -4   6 2312.20 444.448   3
  -2  -4   6 3168.80 559.531   1
  -2   4   6 2665.82 487.189   1
  -2   4   5 44157.4 1833.05   2
  -2   4   5 40073.7 1606.93   3
  -2  -4   5 41531.0 1753.08   3
   2   4  -4 775.881 259.973   3
  -2   4   4 942.051 317.852   2
  -2  -4   4 1160.99 310.134   3
  -2   4   4 1138.65 296.253   3
   2  -4  -4 1108.01 388.812   2
   2  -4  -3 529.877 164.132   3
   2   4  -3 684.643 249.179   3
  -2   4   3 1147.89 366.913   2
  -2  -4   3 871.690 275.477   3
  -2   4   3 566.470 201.961   3
   2  -4  -3 869.364 309.253   2
   2  -4  -2 3470.69 446.698   3
   2   4  -2 3233.07 495.847   3
  -2  -4   2 2462.36 407.047   3
  -2   4   2 2607.82 389.479   3
   2  -4  -2 3312.62 575.601   2
   2  -4  -1 48080.9 1928.32   2
   2  -4  -1 47605.9 1549.95   3
   2   4  -1 47350.4 1749.95   3
  -2  -4   1 45566.3 1684.58   3
  -2   4   1 46661.9 1552.07   3
   2  -4   0 513.968 192.791   3
   2   4   0 410.356 169.738   3
  -2  -4   0 357.388 194.936   3
  -2   4   0 470.632 194.786   3
   2  -4   0 845.878 366.184   2
  -2  -4  -1 104721. 2563.95   3
   2  -4   1 105326. 2821.56   2
   2  -4   1 110439. 2409.63   3
   2   4   1 113549. 2753.86   3
  -2   4  -1 105201. 2356.65   3
   2   4   2 4320.97 565.056   3
   2  -4   2 4246.47 468.811   3
  -2  -4  -2 3620.54 500.243   3
   2  -4   2 4093.83 598.620   2
  -2   4  -2 5623.43 684.169   2
  -2   4  -2 4446.90 509.888   3
  -2   4  -3 39789.8 1525.11   3
  -2   4  -3 43132.7 1800.37   2
   2   4   3 40091.4 1653.05   3
   2  -4   3 39316.9 1461.34   3
  -2  -4  -3 40452.1 1649.59   3
  -2   4  -4 230.757 247.056   2
   2   4   4 512.842 250.448   3
   2  -4   4 428.173 208.319   3
  -2  -4  -4 481.542 229.147   3
  -2   4  -4 372.261 203.930   3
  -2  -4  -5 8123.16 783.406   3
  -2   4  -5 7829.58 735.070   3
  -2   4  -5 8356.03 785.046   2
   2   4   5 7678.57 751.897   3
   2  -4   5 8124.58 725.141   3
   2   4   6 283.531 244.959   3
   2  -4   6-103.812 166.908   3
  -2   4  -6 319.868 300.412   1
  -2  -4  -6-116.540 200.022   3
  -2   4  -6 144.670 214.901   2
  -2  -4  -7 12449.7 1036.67   3
  -2  -4  -7 13198.9 1080.62   1
  -2   4  -7 12475.9 1083.22   1
  -2   4  -7 12593.8 938.605   2
   2   4   7 12660.3 1035.33   3
   2  -4   7 13415.9 989.844   3
  -2   4  -8 614.258 252.138   2
   2   4   8 1345.70 414.992   3
   2  -4   8 722.330 263.527   3
  -2  -4  -8 871.919 303.217   1
  -2   4  -8 706.188 349.407   1
  -2  -4  -9 83212.0 2906.75   1
  -2   4  -9 85884.3 3096.56   1
  -2   4  -9 79095.9 2301.90   2
   2  -4   9 88705.7 2715.32   3
  -2  -4 -10 6160.25 859.405   1
  -2   4 -10 4818.99 771.841   1
  -2   4 -10 5757.22 642.700   2
   2  -4  10 6968.64 827.370   3
  -2  -4 -11 33784.2 2025.72   1
  -2   4 -11 32613.8 2081.01   1
  -2   4 -11 33716.5 1526.80   2
  -2   4 -12 433.230 214.978   2
  -2  -4 -12-11.0035 260.175   1
  -2   4 -12-148.212 323.109   1
  -2   4 -13 20064.1 1223.38   2
  -2  -4 -13 16968.3 1581.89   1
  -2   4 -13 18187.1 1708.31   1
  -2  -4 -14-242.679 321.566   1
  -2   4 -14-446.661 559.110   1
  -2   4 -14 563.157 279.955   2
  -2  -4 -15 806.615 560.079   1
  -2   4 -15 118.329 448.118   1
  -2   4 -16 193.390 364.867   1
  -2  -4 -16-363.116 556.994   1
  -2   4 -17 13754.8 1853.27   1
  -2  -4 -17 15662.2 1885.98   1
  -2  -4 -18 493.102 476.804   1
  -2   4 -18-149.047 637.478   1
  -2  -4 -19 24049.8 2553.13   1
  -2   5  19 5808.51 1053.95   3
  -2   5  18 1975.47 682.091   3
  -2  -5  18 2605.71 701.160   3
  -2   5  17 780.715 433.739   3
  -2  -5  17 129.946 358.743   3
  -2   5  16 4080.63 818.998   3
  -2  -5  16 5859.24 945.782   3
  -2   5  15 13441.1 1334.30   3
  -2  -5  15 14433.8 1417.52   3
  -2   5  14 2454.68 580.896   3
  -2  -5  14 3824.06 747.100   3
  -2   5  13 21087.5 1528.80   3
  -2  -5  13 22532.0 1642.35   3
  -2   5  12 9166.25 979.495   3
  -2  -5  12 9915.01 1041.42   3
  -2   5  11 18458.7 1321.30   3
  -2  -5  11 18027.0 1374.47   3
  -2   5  10 2839.10 518.240   2
  -2   5  10 2753.70 507.496   3
  -2  -5  10 3301.27 577.975   3
  -2   5  10 3487.06 618.088   1
  -2   5   9 12484.1 1099.70   1
  -2   5   9 11492.3 1011.20   2
  -2   5   9 11703.6 967.155   3
  -2  -5   9 11174.3 1012.76   3
  -2   5   8 7844.14 840.396   1
  -2  -5   8 7845.60 915.823   1
  -2   5   8 7598.87 762.705   3
  -2   5   8 7223.98 797.324   2
   2  -5  -8 7661.31 843.346   2
  -2  -5   8 7785.46 837.451   3
  -2  -5   7 10251.7 997.489   1
  -2   5   7 8554.25 830.751   1
  -2  -5   7 8873.70 856.532   3
  -2   5   7 8220.23 836.262   2
   2  -5  -7 9204.62 929.114   2
  -2   5   7 8658.37 777.566   3
  -2   5   6 3455.09 569.360   2
  -2   5   6 3382.95 469.873   3
  -2  -5   6 3526.98 546.479   3
   2  -5  -6 3589.40 624.103   2
  -2   5   6 3678.68 547.477   1
  -2  -5   6 3633.96 589.160   1
  -2  -5   5 40241.8 1782.60   1
  -2   5   5 38291.8 1788.09   2
   2  -5  -5 34668.6 1740.34   2
  -2   5   5 36000.1 1478.08   3
  -2  -5   5 35216.1 1615.10   3
  -2   5   4 12617.7 1071.18   2
   2  -5  -4 12777.0 1081.16   2
  -2  -5   4 11987.9 928.950   3
  -2   5   4 11247.6 808.659   3
  -2   5   3 99038.8 2907.84   2
   2  -5  -3 89480.4 2770.58   2
   2   5  -3 95676.4 2615.79   3
  -2  -5   3 86860.4 2377.98   3
  -2   5   3 84401.4 2084.34   3
  -2   5   2 20940.1 1390.01   2
   2  -5  -2 19241.2 1303.26   2
   2  -5  -2 19074.0 991.630   3
   2   5  -2 19480.1 1165.95   3
  -2  -5   2 19102.2 1096.83   3
  -2   5   2 18195.4 964.241   3
  -2   5   1 38280.6 1817.60   2
   2  -5  -1 32705.6 1676.11   2
   2  -5  -1 34000.0 1296.48   3
   2   5  -1 36513.5 1553.83   3
  -2  -5   1 34286.5 1464.29   3
  -2   5   1 33489.8 1294.63   3
  -2   5   0 26455.5 1505.09   2
   2  -5   0 21094.3 1345.05   2
   2  -5   0 21704.7 1034.05   3
   2   5   0 23174.5 1243.54   3
  -2  -5   0 21464.1 1158.58   3
  -2   5   0 21147.0 1033.57   3
  -2   5  -1 9.26011 168.759   2
   2  -5   1 72.6213 152.655   3
   2   5   1 26.8368 162.988   3
  -2  -5  -1-15.1853 167.882   3
   2  -5   1-105.437 182.016   2
  -2   5  -1 164.607 158.956   3
  -2   5  -2 2724.63 531.809   2
   2  -5   2 2565.55 373.232   3
   2   5   2 3540.38 495.467   3
   2  -5   2 2447.80 477.629   2
  -2  -5  -2 3724.64 500.466   3
  -2   5  -2 3178.51 422.226   3
  -2   5  -3 26106.9 1223.46   3
  -2   5  -3 27147.1 1523.88   2
   2  -5   3 23711.9 1382.62   2
   2  -5   3 26082.1 1175.02   3
  -2  -5  -3 24714.2 1294.24   3
  -2  -5  -4 11235.6 905.060   3
  -2   5  -4 12747.8 895.743   3
  -2   5  -4 12302.0 1007.21   2
   2  -5   4 12841.9 1026.08   2
   2   5   4 12614.1 963.027   3
   2  -5   4 11921.4 817.943   3
  -2  -5  -5 49896.5 1939.08   3
  -2   5  -5 54336.6 2088.59   1
  -2   5  -5 57787.5 2153.84   2
   2  -5   5 51083.7 2002.07   2
   2   5   5 55530.7 2014.55   3
   2  -5   5 54182.4 1792.72   3
  -2  -5  -6 21915.4 1354.65   3
  -2   5  -6 23478.7 1444.85   1
  -2   5  -6 24408.4 1404.88   2
   2  -5   6 24387.1 1261.96   3
   2  -5   6 23244.8 1336.47   2
   2   5   6 23247.8 1345.93   3
  -2  -5  -7 102163. 2955.36   1
  -2   5  -7 104219. 3150.59   1
  -2   5  -7 106695. 2915.32   2
   2  -5   7 98372.8 2710.36   2
   2   5   7 112409. 3032.88   3
   2  -5   7 105600. 2726.05   3
  -2  -5  -8 43389.5 1995.35   1
  -2   5  -8 46003.2 2199.74   1
  -2   5  -8 43723.7 1881.99   2
   2   5   8 44163.7 1976.81   3
   2  -5   8 46256.8 1889.29   3
  -2   5  -9 2953.04 517.481   2
   2  -5   9 3748.39 590.986   3
  -2  -5  -9 3407.57 631.948   1
  -2   5  -9 3464.96 676.245   1
   2  -5  10 1819.91 473.324   3
  -2  -5 -10 1590.25 477.515   1
  -2   5 -10 1755.87 499.803   1
  -2   5 -10 1349.19 368.332   2
  -2  -5 -11 3625.92 696.816   1
  -2   5 -11 3154.55 679.882   1
  -2   5 -11 4035.95 620.936   2
  -2  -5 -12 1801.12 528.696   1
  -2   5 -12 1152.29 428.257   1
  -2   5 -13 23733.5 1493.27   2
  -2  -5 -13 23433.4 1832.39   1
  -2   5 -13 21684.3 1929.19   1
  -2  -5 -14 14940.2 1564.01   1
  -2   5 -14 14649.6 1679.85   1
  -2  -5 -15 33832.2 2490.28   1
  -2   5 -15 34583.6 2734.63   1
  -2   5 -16 13699.7 1835.61   1
  -2  -5 -16 14603.1 1337.99   2
  -2  -5 -16 15887.7 1843.38   1
  -2  -5 -17 15255.7 1865.82   1
  -2   5 -17 13432.3 1853.57   1
  -2  -5 -18 3781.71 907.127   1
  -2   5 -18 5321.11 1282.84   1
  -2  -5 -19-509.561 651.378   1
  -2   6  19 2002.38 635.105   3
  -2   6  18 1812.09 598.505   3
  -2  -6  18 4373.15 934.848   3
  -2   6  17 613.952 478.027   3
  -2  -6  17 922.149 531.457   3
  -2  -6  16 11455.2 1283.71   3
  -2   6  16 12445.6 1288.61   3
  -2   6  15 4688.84 782.491   3
  -2  -6  15 5068.93 882.637   3
  -2   6  14 6495.76 890.405   3
  -2  -6  14 6626.70 949.897   3
  -2   6  13 782.414 393.030   3
  -2  -6  13 963.264 415.922   3
  -2   6  12 88.0742 255.583   3
  -2  -6  12 469.146 304.999   3
  -2   6  11 1543.17 397.061   3
  -2  -6  11 1652.38 489.779   3
   2  -6 -11 1852.48 505.731   2
  -2   6  10 5879.41 858.148   1
  -2   6  10 5104.81 659.953   3
  -2  -6  10 5926.18 757.826   3
   2  -6 -10 5615.94 771.767   2
  -2   6   9 5768.24 673.104   3
  -2  -6   9 6038.28 756.083   3
  -2   6   9 4583.54 703.399   1
   2  -6  -9 6391.35 865.682   2
  -2   6   8 32946.9 1687.91   1
  -2  -6   8 35653.6 1912.08   1
   2  -6  -8 35551.4 1887.65   2
  -2   6   8 33112.6 1516.36   3
  -2  -6   8 36742.7 1760.79   3
  -2  -6   7 10463.4 988.791   1
  -2   6   7 8310.52 814.373   1
  -2   6   7 9760.43 801.037   3
   2  -6  -7 9182.96 978.543   2
  -2  -6   7 9853.33 895.944   3
  -2  -6   6 15480.4 1140.65   1
  -2   6   6 14107.2 1005.56   1
   2  -6  -6 16620.8 1298.72   2
  -2   6   6 14218.6 931.182   3
  -2  -6   6 14886.6 1071.45   3
  -2  -6   5 8137.67 808.870   1
  -2   6   5 7744.68 736.884   1
   2  -6  -5 8255.83 927.042   2
  -2  -6   5 8414.54 812.229   3
  -2   6   5 7469.84 655.048   3
  -2  -6   4 5293.65 604.613   3
   2  -6  -4 5303.13 756.222   2
  -2   6   4 4684.82 514.400   3
   2   6  -3 86.0718 159.696   3
  -2  -6   3 125.109 156.488   3
  -2   6   3 105.781 136.156   3
   2  -6  -3 254.762 243.988   2
   2  -6  -2 13859.3 1160.94   2
   2   6  -2 12364.0 952.075   3
  -2  -6   2 12803.6 917.006   3
  -2   6   2 13363.7 812.723   3
   2  -6  -1 863.892 224.350   3
   2   6  -1 958.821 277.547   3
  -2  -6   1 1218.38 316.221   3
   2  -6  -1 1303.80 406.186   2
  -2   6   1 1495.37 295.339   3
   2   6   0 19135.7 1149.15   3
   2  -6   0 16907.0 1276.91   2
   2  -6   0 17955.5 920.072   3
  -2  -6   0 17937.5 1070.97   3
  -2   6   0 18629.1 968.057   3
   2  -6   1 11202.7 1046.02   2
   2  -6   1 13100.5 792.985   3
   2   6   1 12772.0 949.170   3
  -2  -6  -1 12644.0 909.098   3
  -2   6  -1 14093.6 853.688   3
  -2   6  -2 38967.8 1455.29   3
   2  -6   2 39996.0 1400.63   3
   2  -6   2 36326.5 1844.71   2
   2   6   2 38856.0 1658.89   3
  -2  -6  -2 36318.3 1549.11   3
  -2   6  -3 26174.4 1229.34   3
   2  -6   3 23776.3 1485.42   2
   2  -6   3 26473.1 1169.26   3
   2   6   3 25323.3 1360.56   3
  -2  -6  -3 25643.9 1331.66   3
  -2  -6  -4 6725.64 714.243   3
  -2   6  -4 8931.02 835.850   1
  -2   6  -4 7843.97 889.808   2
   2  -6   4 7828.95 864.164   2
   2   6   4 7345.62 764.724   3
   2  -6   4 7645.34 640.362   3
  -2   6  -5 30.1164 193.549   2
   2   6   5 184.160 175.154   3
   2  -6   5 143.975 212.341   3
   2  -6   5 41.9228 242.762   2
  -2   6  -5 138.088 250.880   1
  -2  -6  -5-444.710 285.833   3
  -2   6  -6 450.174 292.537   2
   2   6   6 331.230 256.824   3
   2  -6   6 353.812 258.040   3
   2  -6   6 642.285 327.491   2
  -2  -6  -6 641.587 313.412   1
  -2  -6  -6 263.331 271.553   3
  -2   6  -6 633.239 289.756   1
   2   6   7 196.724 279.306   3
   2  -6   7-2.63919 179.457   3
   2  -6   7 51.3149 237.588   2
  -2  -6  -7 322.944 294.277   1
  -2   6  -7 557.619 318.339   1
  -2   6  -7-180.652 261.736   2
  -2  -6  -8 18904.1 1337.25   1
  -2   6  -8 19500.1 1444.14   1
  -2   6  -8 18094.0 1363.84   2
   2  -6   8 18373.6 1255.37   2
   2   6   8 19932.6 1331.75   3
   2  -6   8 20062.8 1248.19   3
   2  -6   9 1439.88 377.132   3
   2  -6   9 1109.77 356.404   2
  -2  -6  -9 1052.38 412.750   1
  -2   6  -9 995.076 374.450   1
  -2   6  -9 1550.49 499.042   2
  -2   6 -10 7820.04 943.776   2
  -2  -6 -10 7477.77 942.710   1
  -2   6 -10 5976.09 879.093   1
   2  -6  10 7862.46 856.401   3
  -2   6 -11 24905.5 1642.37   2
  -2  -6 -11 24906.8 1721.22   1
  -2   6 -11 20770.5 1707.60   1
  -2   6 -12 28799.6 1803.42   2
  -2  -6 -12 26045.0 1868.32   1
  -2   6 -12 30846.5 2225.71   1
  -2  -6 -13 4164.46 806.319   1
  -2   6 -13 3361.76 776.968   1
  -2   6 -14 977.609 486.352   1
  -2  -6 -14 1811.28 459.775   2
  -2  -6 -14 1464.43 528.973   1
  -2   6 -15-178.561 387.046   1
  -2  -6 -15-202.284 333.540   2
  -2  -6 -15-223.239 331.530   1
  -2  -6 -16 517.453 404.554   1
  -2   6 -16 784.433 570.484   1
  -2  -6 -16 589.687 359.275   2
  -2  -6 -17 85.1855 460.926   1
  -2   6 -17 598.995 651.076   1
  -2  -6 -18 10349.1 1649.72   1
  -2   6 -18 9788.36 1671.58   1
  -2  -6 -19 11663.4 1760.91   1
  -2   7  19 1272.44 529.303   3
  -2   7  18 1299.94 534.736   3
  -2   7  17 51.6690 274.207   3
  -2  -7  17-132.360 384.963   3
  -2   7  16 1119.78 433.517   3
  -2  -7  16 408.586 355.268   3
  -2   7  15-357.943 367.566   3
  -2  -7  15-108.364 327.313   3
  -2   7  14 14360.1 1246.62   3
  -2  -7  14 15040.3 1391.61   3
  -2   7  13 366.539 345.565   3
  -2  -7  13 252.893 292.787   3
   2  -7 -13 268.536 256.713   2
   2  -7 -12 15612.4 1330.15   2
  -2   7  12 15149.0 1183.19   3
  -2  -7  12 16941.0 1359.29   3
  -2   7  11 1770.86 428.843   3
  -2  -7  11 1404.80 431.678   3
   2  -7 -11 1906.30 528.357   2
   2  -7 -10 12834.3 1239.24   2
  -2   7  10 12043.6 972.244   3
  -2  -7  10 13899.4 1143.73   3
  -2   7  10 12180.4 1177.39   1
  -2   7   9-88.7400 208.485   1
  -2   7   9 139.405 203.175   3
  -2  -7   9-61.3984 233.111   3
   2  -7  -9 308.224 301.834   2
  -2   7   8-28.2498 189.581   3
  -2  -7   8 442.370 247.548   3
  -2   7   8 256.307 279.956   1
   2  -7  -8 221.623 324.542   2
  -2  -7   8-447.988 287.586   1
  -2   7   7 296.695 226.510   3
  -2  -7   7 310.912 228.913   3
   2  -7  -7 345.380 332.892   2
  -2   7   7-311.215 207.604   1
  -2  -7   7-132.936 186.389   1
  -2  -7   6 7786.56 817.475   1
  -2   7   6 7468.59 726.423   1
   2  -7  -6 7680.99 963.478   2
  -2  -7   6 7309.53 776.328   3
  -2   7   6 7265.02 641.600   3
  -2  -7   5 1097.98 344.963   3
  -2   7   5 764.219 232.682   3
   2  -7  -5 958.004 414.579   2
  -2  -7   5 584.018 238.231   1
  -2  -7   4 42019.1 1757.55   1
   2  -7  -4 37833.1 2075.09   2
  -2  -7   4 41087.3 1668.61   3
  -2   7   4 40730.0 1394.48   3
  -2  -7   3-26.6675 252.730   3
  -2   7   3-83.8643 174.248   3
   2  -7  -3 162.552 332.160   2
   2  -7  -2 35168.3 1990.82   2
   2   7  -2 35633.6 1584.32   3
  -2  -7   2 33188.0 1496.98   3
  -2   7   2 35763.5 1294.40   3
   2   7  -1 1879.26 404.422   3
   2  -7  -1 2194.19 517.979   2
  -2  -7   1 1481.58 311.534   3
  -2   7   1 2141.57 339.639   3
   2  -7   0 18639.4 1447.54   2
   2  -7   0 21383.1 980.101   3
   2   7   0 19336.5 1158.51   3
  -2  -7   0 19597.0 1136.90   3
  -2   7   0 21509.8 1025.67   3
   2  -7   1 120.220 147.176   3
   2   7   1 64.1205 165.724   3
   2  -7   1 176.690 314.667   2
  -2  -7  -1 436.218 217.214   3
  -2   7  -1-28.6906 166.618   3
   2  -7   2 2386.52 338.379   3
   2   7   2 2014.66 407.958   3
   2  -7   2 1689.50 481.080   2
  -2  -7  -2 1730.02 371.190   3
  -2   7  -2 1699.43 307.510   3
   2  -7   3 3037.36 405.716   3
   2   7   3 3763.76 548.101   3
   2  -7   3 2826.05 607.642   2
  -2   7  -3 2438.48 433.109   1
  -2  -7  -3 2883.09 465.035   3
  -2  -7  -4 25952.8 1401.40   3
  -2   7  -4 27148.8 1475.44   1
   2  -7   4 29086.2 1753.23   2
   2  -7   4 31308.4 1282.57   3
   2   7   4 28483.6 1476.46   3
   2   7   5 2421.84 451.236   3
   2  -7   5 2962.05 438.443   3
   2  -7   5 2550.62 549.153   2
  -2  -7  -5 2971.43 496.347   3
  -2   7  -5 3185.73 567.274   1
  -2  -7  -6 40865.7 1810.53   1
  -2   7  -6 40225.3 1935.20   1
   2  -7   6 40629.1 2030.44   2
   2   7   6 42751.3 1848.76   3
   2  -7   6 45441.8 1636.32   3
   2   7   7 1641.79 410.727   3
   2  -7   7 2046.36 414.303   3
   2  -7   7 2466.73 511.512   2
  -2  -7  -7 2214.07 493.674   1
  -2   7  -7 1682.26 444.589   1
  -2  -7  -8 40717.7 1973.85   1
  -2   7  -8 40470.2 2102.33   1
   2  -7   8 41183.6 2010.86   2
   2  -7   8 46742.0 1840.71   3
   2  -7   9 192.476 233.837   3
   2  -7   9-33.0975 227.673   2
  -2  -7  -9-72.9594 214.498   1
  -2   7  -9-698.153 437.805   1
   2  -7  10 657.696 287.573   3
   2  -7  10 1184.51 419.326   2
  -2  -7 -10 712.723 345.314   1
  -2   7 -10 161.884 322.781   1
   2  -7  11 2223.45 504.381   2
  -2  -7 -11 817.655 316.978   1
  -2   7 -11 1684.44 436.824   1
  -2   7 -12 9798.43 1303.14   1
  -2  -7 -12 8791.92 1108.97   1
  -2   7 -13 1605.37 634.514   1
  -2  -7 -13 759.614 405.066   2
  -2  -7 -13 1134.63 442.393   1
  -2  -7 -14 21228.3 1913.97   2
  -2  -7 -14 23958.5 2089.24   1
  -2   7 -14 20330.5 2078.25   1
  -2  -7 -15 6448.43 1206.60   1
  -2   7 -15 5721.90 1131.61   1
  -2  -7 -15 7300.02 1129.26   2
  -2  -7 -16 10606.5 1560.77   1
  -2   7 -16 10497.6 1607.77   1
  -2  -7 -16 11676.6 1373.20   2
  -2  -7 -17 1016.45 692.147   1
  -2   7 -17-750.951 593.068   1
  -2  -7 -18 6721.91 1292.00   1
  -2   8  17-165.290 351.319   3
  -2  -8  17 25.9706 521.768   3
  -2   8  16 9125.62 1071.63   3
  -2  -8  16 9032.44 1140.98   3
  -2   8  15-102.484 236.522   3
  -2  -8  15 1311.12 513.186   3
  -2   8  14 6302.07 846.659   3
  -2  -8  14 6582.79 922.592   3
   2  -8 -14 6359.42 921.520   2
  -2  -8  14 4979.96 1046.42   2
  -2   8  13 397.062 298.050   3
  -2  -8  13 486.951 306.934   3
   2  -8 -13 5.67470 260.194   2
  -2   8  12 1174.83 349.083   3
  -2  -8  12 1957.26 527.552   3
   2  -8 -12 2358.35 615.530   2
  -2   8  11 505.231 256.605   3
  -2  -8  11 664.878 307.031   3
   2  -8 -11 364.626 334.522   2
   2  -8 -10 10490.2 1201.43   2
  -2   8  10 9497.51 827.226   3
  -2  -8  10 9656.87 951.488   3
  -2   8   9 738.728 259.996   3
  -2  -8   9 557.858 339.881   3
   2  -8  -9 485.791 444.437   2
  -2   8   9 1353.38 432.459   1
   2  -8  -8 25808.5 1867.67   2
  -2   8   8 21982.2 1147.69   3
  -2  -8   8 24574.3 1436.32   3
  -2   8   8 22014.5 1378.37   1
  -2   8   7 18.8740 183.309   1
  -2  -8   7 230.606 256.713   3
  -2   8   7 201.240 172.916   3
   2  -8  -7 401.337 336.648   2
  -2  -8   7 114.997 257.513   1
  -2  -8   6 33456.8 1712.39   1
   2  -8  -6 32967.1 2092.52   2
  -2  -8   6 33575.0 1578.29   3
  -2   8   6 30360.9 1215.17   3
  -2  -8   5 1317.49 359.839   3
  -2   8   5 371.632 148.703   3
   2  -8  -5 868.221 475.772   2
  -2  -8   5 472.818 236.476   1
  -2  -8   4 1624.77 369.761   1
  -2  -8   4 2094.72 403.928   3
   2  -8  -4 2626.01 657.069   2
  -2   8   4 2143.80 312.979   3
   2  -8  -3 158.877 297.028   2
  -2  -8   3 858.320 307.367   3
  -2   8   3 504.984 180.917   3
  -2  -8   3 673.798 276.872   1
  -2  -8   2 28935.7 1371.02   1
   2  -8  -2 27643.9 1925.83   2
  -2  -8   2 28340.5 1399.57   3
  -2   8   2 28833.5 1108.74   3
  -2   8   1 5656.87 489.641   3
   2   8  -1 5244.67 630.558   3
   2  -8  -1 5993.59 939.962   2
  -2  -8   1 5113.23 612.782   3
  -2   8   0 21139.6 945.137   3
   2  -8   0 19981.2 1637.68   2
   2   8   0 20848.0 1219.77   3
  -2  -8   0 20317.6 1175.16   3
   2  -8   1 192.300 130.701   3
   2   8   1-186.458 241.014   3
   2  -8   1 154.803 327.343   2
  -2  -8  -1 47.4265 209.685   3
  -2  -8  -2 46629.4 1802.21   3
  -2   8  -2 47935.8 1774.90   1
   2  -8   2 52427.3 1494.09   3
   2   8   2 50720.1 1909.69   3
   2  -8   3 3806.02 430.650   3
   2   8   3 2387.87 472.655   3
   2  -8   3 2349.37 579.967   2
  -2  -8  -3 2388.66 435.996   3
  -2   8  -3 3388.07 521.925   1
  -2  -8  -4 11167.7 937.511   3
  -2   8  -4 13081.2 1010.66   1
   2  -8   4 12497.9 1265.71   2
   2  -8   4 14046.7 834.683   3
   2   8   4 13692.3 1059.54   3
   2  -8   5 115.280 160.037   3
   2   8   5 75.0938 194.707   3
   2  -8   5 582.594 357.669   2
  -2  -8  -5 386.174 249.476   1
  -2   8  -5 353.093 295.830   1
   2   8   6 123.192 180.660   3
   2  -8   6 312.769 194.258   3
   2  -8   6 392.101 321.118   2
  -2  -8  -6 701.206 352.520   1
  -2   8  -6-230.946 216.044   1
   2   8   7 1043.14 346.208   3
   2  -8   7 523.103 374.940   2
  -2  -8  -7 956.768 353.911   1
  -2   8  -7 478.773 235.604   1
  -2  -8  -8 25670.8 1592.98   1
  -2   8  -8 22723.7 1625.27   1
   2  -8   8 24613.1 1685.84   2
   2  -8   9-179.912 289.743   2
  -2  -8  -9-186.141 216.170   1
  -2   8  -9-293.673 409.236   1
  -2  -8 -10 23130.4 1640.82   1
  -2   8 -10 23503.8 1885.21   1
   2  -8  10 23308.1 1600.12   2
  -2   8 -11 1414.53 553.949   1
   2  -8  11 1513.22 468.367   2
  -2  -8 -11 1984.11 762.540   2
  -2  -8 -11 1422.21 510.760   1
  -2  -8 -12 21957.7 2141.07   2
  -2  -8 -12 21151.4 1819.72   1
  -2   8 -12 19080.5 1863.00   1
   2  -8  12 22718.5 1552.80   2
  -2  -8 -13 1977.46 659.370   1
  -2   8 -13 1197.07 601.380   1
   2  -8  13 1237.65 361.536   2
  -2  -8 -13 676.802 485.177   2
  -2  -8 -14 2509.81 724.455   1
  -2   8 -14 1558.00 686.831   1
  -2  -8 -14 1949.19 689.449   2
  -2  -8 -15-62.9052 469.714   1
  -2   8 -15-563.587 649.663   1
  -2  -8 -15 275.832 533.878   2
  -2  -8 -16 446.644 402.692   1
  -2   8 -16 659.844 459.679   1
  -2   8 -17-42.5899 459.508   1
  -2  -9  16 161.646 325.591   3
  -2  -9  15 2698.32 652.306   3
   2  -9 -15 2682.82 730.803   2
  -2  -9  14 2638.58 622.844   3
   2  -9 -14 2347.06 684.635   2
  -2  -9  14 1667.67 682.964   2
  -2  -9  13 4861.19 796.174   3
   2  -9 -13 3957.08 843.614   2
  -2  -9  13 3239.24 891.595   2
  -2  -9  12 2513.92 557.198   3
   2  -9 -12 2263.61 635.103   2
  -2  -9  12 3471.33 1008.15   2
  -2  -9  11 7269.99 859.951   3
   2  -9 -11 7836.30 1099.41   2
  -2  -9  11 9242.04 1697.32   2
   2  -9 -10 8717.60 1192.51   2
  -2   9  10 8389.17 756.226   3
  -2  -9  10 9327.24 927.753   3
  -2   9   9 2434.96 401.552   3
  -2  -9   9 2988.99 541.487   3
   2  -9  -9 1322.24 558.853   2
  -2  -9   8 828.223 321.701   3
  -2   9   8 580.613 220.204   3
   2  -9  -7 9875.22 1248.53   2
  -2  -9   7 11047.0 935.342   3
  -2   9   7 8639.35 645.251   3
  -2  -9   6 1732.12 383.346   3
  -2   9   6 1402.00 284.862   3
   2  -9  -6 2108.13 650.792   2
  -2  -9   5 4502.32 586.710   3
   2  -9  -5 4371.22 895.456   2
  -2   9   5 5281.03 471.909   3
   2  -9  -4-129.209 343.353   2
  -2  -9   4 439.727 204.954   3
  -2   9   4 224.237 146.719   3
   2  -9  -3 17995.5 1712.77   2
  -2  -9   3 21790.7 1271.69   3
  -2   9   3 17841.0 791.125   3
  -2   9   2 17156.7 746.304   3
   2  -9  -2 18228.4 1715.15   2
  -2  -9   2 20656.5 1225.08   3
   2  -9  -1 11045.4 1363.03   2
  -2  -9   1 11612.8 911.789   3
   2  -9   0 5197.75 959.474   2
  -2  -9   0 5953.11 676.260   3
  -2   9   0 5913.68 591.019   1
   2   9   0 5684.50 652.855   3
   2   9   1 107.757 154.272   3
  -2  -9  -1 427.015 204.805   3
  -2   9  -1 532.256 231.541   1
   2   9   2 404.976 164.410   3
   2  -9   2 692.868 446.777   2
  -2  -9  -2 345.650 227.133   3
  -2   9  -2 1178.69 308.811   1
  -2  -9  -3 9535.18 868.273   3
   2  -9   3 7489.09 1095.16   2
  -2   9  -3 10692.0 881.833   1
   2   9   3 9829.86 865.717   3
   2   9   4 3243.89 524.400   3
   2  -9   4 3029.26 711.224   2
  -2  -9  -4 3309.46 516.583   1
  -2   9  -4 3160.24 526.608   1
   2  -9   5 7620.46 1089.93   2
  -2  -9  -5 8761.30 830.050   1
  -2   9  -5 8444.77 841.714   1
   2   9   5 9564.60 908.174   3
  -2  -9  -6 16870.1 1225.17   1
  -2   9  -6 14510.8 1203.75   1
   2  -9   6 14103.6 1400.87   2
  -2  -9  -7 18938.9 1340.18   1
  -2   9  -7 16496.4 1379.66   1
   2  -9   7 17567.1 1560.13   2
   2  -9   8 8969.73 1118.65   2
  -2  -9  -8 12430.9 1754.38   2
  -2  -9  -8 11455.3 1082.52   1
  -2   9  -8 9418.56 1102.87   1
  -2   9  -9 502.213 260.428   1
   2  -9   9 678.877 396.886   2
  -2  -9  -9-66.7727 587.427   2
  -2  -9  -9 395.362 292.274   1
  -2   9 -10 882.762 451.532   1
   2  -9  10 773.064 441.045   2
  -2  -9 -10 944.379 546.119   2
  -2  -9 -10 523.730 328.743   1
  -2   9 -11 57.4086 357.997   1
   2  -9  11 282.846 281.026   2
  -2  -9 -11 500.341 522.196   2
  -2   9 -12 625.692 371.299   1
   2  -9  12 1830.42 535.298   2
  -2  -9 -12 729.089 576.953   2
   2  -9  13 4989.50 819.100   2
  -2   9 -13 5085.16 1000.54   1
  -2  -9 -13 3449.78 1013.88   2
  -2   9 -14 11955.5 1597.47   1
  -2  -9 -14 14342.7 1786.15   2
  -2   9 -15 5018.71 1039.84   1
  -2  -9 -15 7873.05 1234.91   2
  -2   9 -16 5660.56 1144.91   1
   2 -10 -14 1292.06 539.199   2
   2 -10 -13-90.5426 448.172   2
  -2 -10  13-527.175 633.074   2
   2 -10 -12-597.153 500.147   2
  -2 -10  12 19.1812 504.785   2
   2 -10 -11 816.583 537.557   2
  -2 -10  11-333.196 781.203   2
   2 -10 -10 2716.75 775.609   2
  -2 -10  10 1944.21 789.791   2
   2 -10  -9 6208.04 1087.43   2
  -2 -10   9 7430.88 1894.21   2
   2 -10  -8 3219.62 851.714   2
  -2 -10   8 7702.57 2143.95   2
  -2 -10   7 6416.72 735.276   3
   2 -10  -7 6662.41 1117.52   2
   2 -10  -6 9943.80 1373.35   2
  -2 -10   6 9745.46 894.855   3
   2 -10  -5 9374.57 1333.22   2
  -2 -10   5 8327.15 820.023   3
   2 -10  -4-814.669 571.918   2
  -2 -10   4 85.4099 242.160   3
   2 -10  -3-217.766 509.817   2
  -2 -10   3-62.4180 213.625   3
   2 -10  -2 2437.26 735.216   2
  -2 -10   2 3049.44 481.663   3
   2 -10  -1 4055.01 959.318   2
  -2 -10   1 5004.39 600.593   3
   2 -10   0 4118.46 883.562   2
  -2 -10   0 4371.68 564.926   3
  -2 -10  -1 8035.22 746.866   3
   2 -10   1 8062.02 1246.88   2
  -2 -10  -2 10842.9 904.349   3
   2 -10   2 11021.9 1490.27   2
   2 -10   3 8472.92 1232.70   2
  -2 -10  -3 18042.0 3042.64   2
   2 -10   4 996.558 512.655   2
  -2 -10  -4 1575.06 916.004   2
   2 -10   5 2562.23 738.094   2
  -2 -10  -5 5100.47 1334.72   2
   2 -10   6 437.278 372.330   2
  -2 -10  -6-686.968 1093.03   2
   2 -10   7 1451.41 613.852   2
  -2 -10  -7 1159.34 725.892   2
   2 -10   8 2662.13 744.980   2
  -2 -10  -8 1799.01 755.127   2
   2 -10   9 12548.2 1368.57   2
  -2 -10  -9 11220.4 1774.87   2
   2 -10  10 4906.81 889.010   2
  -2 -10 -10 3633.41 1015.62   2
   2 -10  11 6302.22 967.113   2
  -2 -10 -11 6628.97 1369.94   2
   2 -10  12 1434.95 592.210   2
  -2 -10 -12 2047.99 810.009   2
   2 -10  13 4735.23 822.309   2
  -2 -10 -13 4170.09 1153.65   2
  -2 -10 -14 1799.07 666.574   2
  -2 -10 -15-11.7153 235.087   2
  -2 -11  11 7367.21 1611.01   2
  -2 -11  10-1790.52 1396.03   2
  -2 -11   9 1207.33 865.113   2
  -2 -11   8-874.467 1527.29   2
   2 -11  -7 507.097 432.945   2
  -2 -11   7 234.863 1770.21   2
   2 -11  -6 494.541 453.257   2
  -2 -11   6-1703.90 2733.18   2
   2 -11  -5 10370.0 1520.95   2
  -2 -11   5 52141.2 8529.88   2
   2 -11  -4 907.151 668.560   2
  -2 -11   4-959.167 4325.61   2
   2 -11  -3 15099.0 1848.62   2
  -2 -11   3 92615.1 13558.6   2
   2 -11  -2-214.875 669.083   2
  -2 -11   2-1825.29 4180.26   2
   2 -11  -1 2493.87 830.799   2
  -2 -11   1 14298.0 4574.16   2
   2 -11   0 185.914 448.001   2
  -2 -11   0-4224.26 3436.07   2
   2 -11   1 201.200 459.932   2
  -2 -11  -1 3246.25 2036.27   2
   2 -11   2-462.584 639.962   2
  -2 -11  -2 115.664 1289.27   2
   2 -11   3 9862.76 1484.38   2
  -2 -11  -3 16690.8 3262.34   2
   2 -11   4 431.193 446.053   2
  -2 -11  -4 1561.15 1240.21   2
   2 -11   5 5966.43 1122.28   2
  -2 -11  -5 10567.0 2057.46   2
   2 -11   6 4.89244 421.536   2
  -2 -11  -6-603.213 838.536   2
   2 -11   7 12642.4 1562.10   2
  -2 -11  -7 15676.1 2372.99   2
   2 -11   8-127.239 490.815   2
  -2 -11  -8-482.153 814.784   2
   2 -11   9 2572.95 685.105   2
   2 -11  10-108.790 343.582   2
   2 -11  11 392.038 443.483   2
   2 -11  12 6798.16 1062.49   2
  -3   0  16 219.219 491.769   3
  -3   0  15 28883.4 2218.87   3
  -3   0  14 498.292 413.606   3
  -3   0  13 14171.0 1442.16   3
  -3   0  12-294.734 408.859   3
  -3   0  11 2976.94 644.184   3
  -3   0  10 756.771 386.449   3
  -3   0   9 1475.88 482.560   3
  -3   0   8 250.444 239.982   3
  -3   0   7 90199.0 3153.72   3
  -3   0   6 293.338 311.172   3
  -3   0   5 113492. 3444.99   3
  -3   0   4 392.232 297.437   3
  -3   0   3 2836.02 534.383   3
  -3   0   2 42.2396 214.559   3
  -3   0   1 10305.2 990.188   3
  -3   0   0 20.8516 248.283   3
  -3   0  -1 55618.9 2293.26   3
  -3   0  -2 349.574 308.470   3
  -3   0  -3 145466. 3715.93   3
  -3   0  -4 247.472 273.403   3
  -3   0  -5 20384.3 1439.03   3
  -3   0  -6 187.974 259.145   3
  -3   0  -7 748.126 379.398   3
  -3   0  -8-350.879 316.354   3
  -3   0  -9 46366.3 2568.22   1
  -3   0 -10 551.704 520.855   1
  -3   0 -11 56274.7 3016.08   1
  -3   0 -12 290.143 482.629   1
  -3   0 -13 33384.4 2540.60   1
  -3   0 -14 723.705 518.499   1
  -3   0 -15 4006.84 1019.35   1
  -3   0 -16-376.543 710.933   1
  -3   1  16 437.685 574.084   3
  -3  -1  16 998.742 523.342   3
  -3   1  15 2990.78 837.040   3
  -3  -1  15 3617.91 787.645   3
  -3   1  14 856.395 467.614   3
  -3  -1  14 2186.69 633.941   3
  -3   1  13 9018.92 1174.57   3
  -3  -1  13 11026.3 1267.24   3
  -3   1  12 4101.18 780.464   3
  -3  -1  12 5708.13 940.885   3
  -3   1  11 14661.0 1378.50   3
  -3  -1  11 15644.0 1417.63   3
  -3   1  10 2202.14 578.804   3
  -3  -1  10 3145.57 645.542   3
  -3   1   9 6876.61 921.333   3
  -3  -1   9 7227.68 945.108   3
  -3   1   8 1564.65 508.064   3
  -3  -1   8 597.999 364.213   3
  -3   1   7 14514.5 1272.46   3
  -3  -1   7 14635.3 1283.34   3
  -3  -1   6 9226.42 1026.88   3
  -3   1   6 9474.87 1024.52   3
  -3  -1   5 4897.30 725.356   3
  -3   1   5 5669.72 803.996   3
  -3  -1   4 6214.69 831.079   3
  -3   1   4 5504.71 794.487   3
  -3  -1   3 35306.4 1869.70   3
  -3   1   3 32746.3 1773.84   3
  -3  -1   2 4884.59 724.089   3
  -3   1   2 3911.44 631.644   3
  -3  -1   1 29842.5 1709.67   3
  -3   1   1 28669.6 1646.36   3
  -3  -1   0 9424.59 955.684   3
  -3   1   0 10138.6 978.849   3
  -3  -1  -1 453.555 211.292   3
  -3   1  -1-337.242 313.427   3
  -3  -1  -2 43.7825 241.688   3
  -3   1  -2-255.173 323.386   3
  -3  -1  -3 5722.72 775.974   3
  -3   1  -3 5672.99 766.866   3
  -3  -1  -4 15418.6 1275.89   3
  -3   1  -4 15113.3 1230.76   3
  -3  -1  -5 30368.8 1790.11   3
  -3   1  -5 30257.6 1742.90   3
  -3  -1  -6 3394.73 629.862   3
  -3   1  -6 4475.96 727.632   3
  -3  -1  -7 48329.7 2376.56   3
  -3   1  -7 46456.8 2289.34   3
  -3  -1  -8 11928.7 1211.33   3
  -3   1  -8 10008.1 1130.85   3
  -3  -1  -9 28846.0 2065.08   1
  -3   1  -9 25207.8 1909.22   1
  -3  -1 -10 1813.64 600.717   1
  -3   1 -10 448.599 332.172   1
  -3  -1 -11 611.822 507.792   1
  -3   1 -11 697.466 491.431   1
  -3  -1 -12 1148.25 626.952   1
  -3   1 -12 909.023 643.654   1
  -3  -1 -13 17500.0 1847.25   1
  -3   1 -13 17843.6 1848.70   1
  -3  -1 -14 7353.75 1281.89   1
  -3   1 -14 6408.47 1188.09   1
  -3  -1 -15 38795.5 2857.11   1
  -3   1 -15 36500.3 2810.19   1
  -3  -1 -16 6946.07 1329.01   1
  -3   1 -16 6889.61 1337.00   1
  -3   2  16 7104.31 1163.70   3
  -3  -2  16 6474.44 1148.18   3
  -3   2  15 4744.24 949.101   3
  -3  -2  15 4959.31 922.740   3
  -3   2  14 5383.08 946.591   3
  -3  -2  14 4539.54 875.545   3
  -3   2  13 2707.49 674.365   3
  -3  -2  13 2059.35 583.591   3
  -3   2  12 376.127 338.879   3
  -3  -2  12 564.970 400.902   3
  -3   2  11 591.950 372.255   3
  -3  -2  11-281.388 357.313   3
  -3   2  10 3443.96 725.065   3
  -3  -2  10 3612.27 715.229   3
  -3   2   9 8677.20 1024.66   3
  -3  -2   9 9537.31 1100.66   3
  -3   2   8 19955.9 1508.50   3
  -3  -2   8 17961.8 1442.44   3
  -3   2   7 25626.9 1677.73   3
  -3  -2   7 27716.7 1775.68   3
  -3  -2   6 14345.2 1274.00   3
  -3   2   6 14410.4 1248.74   3
  -3  -2   5 12266.4 1154.94   3
  -3   2   5 12243.3 1133.29   3
  -3  -2   4 17627.0 1366.73   3
  -3   2   4 16237.3 1288.75   3
  -3  -2   3 769.552 280.316   3
  -3   2   3 1081.57 381.678   3
  -3  -2   2 1792.59 481.070   3
  -3   2   2 2158.72 502.930   3
   3  -2  -1 11685.7 1067.95   3
  -3  -2   1 10896.1 1038.44   3
  -3   2   1 12303.2 1073.76   3
   3  -2   0 9827.31 952.858   3
  -3  -2   0 9340.76 960.694   3
  -3   2   0 9354.99 926.273   3
   3  -2   1 22232.4 1443.39   3
  -3  -2  -1 19083.0 1361.77   3
  -3   2  -1 18879.4 1300.23   3
  -3  -2  -2 23141.1 1513.24   3
  -3   2  -2 22667.7 1445.55   3
  -3  -2  -3 30144.6 1730.25   3
  -3   2  -3 31694.5 1701.91   3
  -3  -2  -4 29691.5 1752.16   3
  -3   2  -4 28470.3 1650.24   3
  -3  -2  -5 4738.89 734.663   3
  -3   2  -5 4364.63 703.307   3
  -3  -2  -6 251.351 277.727   3
  -3   2  -6 444.302 302.219   3
  -3  -2  -7 3259.36 643.851   3
  -3   2  -7 3217.00 610.882   3
  -3  -2  -8 3037.67 662.272   3
  -3   2  -8 2617.11 610.224   3
  -3  -2  -9 13983.2 1439.14   1
  -3   2  -9 13916.0 1395.78   1
  -3  -2 -10 18491.2 1686.57   1
  -3   2 -10 17223.4 1625.44   1
  -3  -2 -11 2693.07 717.128   1
  -3   2 -11 3899.73 886.058   1
  -3  -2 -12 22722.3 2009.79   1
  -3   2 -12 22210.8 1969.87   1
  -3  -2 -13 20664.5 1964.26   1
  -3   2 -13 20471.2 1970.27   1
  -3  -2 -14 2669.01 800.649   1
  -3   2 -14 3465.44 881.750   1
  -3  -2 -15 1079.89 624.411   1
  -3   2 -15 800.465 520.232   1
  -3  -2 -16-95.7092 469.980   1
  -3   2 -16-7.33439 641.201   1
  -3   3  16-533.530 379.569   3
  -3   3  15 77.5099 341.942   3
  -3  -3  15-482.894 444.230   3
  -3   3  14 5269.31 934.266   3
  -3  -3  14 2712.85 642.658   3
  -3   3  13 2447.78 666.077   3
  -3  -3  13 2915.64 682.140   3
  -3   3  12 15196.6 1448.51   3
  -3  -3  12 15167.2 1454.40   3
  -3   3  11 3631.15 745.962   3
  -3  -3  11 2851.50 680.165   3
  -3   3  10 14159.4 1326.14   3
  -3  -3  10 14955.7 1387.42   3
  -3   3   9 545.588 304.675   3
  -3  -3   9 978.836 457.154   3
  -3   3   8 6551.65 891.209   3
  -3  -3   8 6715.16 910.645   3
  -3  -3   7 718.509 389.085   3
  -3   3   7 46.7716 272.012   3
  -3  -3   6 6086.38 856.152   3
  -3   3   6 6907.83 877.413   3
  -3  -3   5 1921.50 526.922   3
  -3   3   5 1955.20 506.890   3
  -3  -3   4 26493.1 1665.50   3
  -3   3   4 26849.8 1605.48   3
  -3  -3   3 2792.82 593.986   3
  -3   3   3 2811.39 555.883   3
   3  -3  -2 86443.9 2772.24   3
  -3  -3   2 81819.2 2844.76   3
  -3   3   2 76920.2 2632.81   3
  -3  -3   1 5653.01 732.851   3
  -3   3   1 6390.91 763.324   3
   3  -3  -1 7812.42 864.710   3
   3  -3   0 20092.9 1335.06   3
  -3  -3   0 18877.4 1360.38   3
  -3   3   0 19289.8 1301.59   3
   3  -3   1 9212.07 932.240   3
  -3  -3  -1 8179.80 908.865   3
  -3   3  -1 8201.51 860.216   3
   3  -3   2 228.754 206.324   3
  -3  -3  -2-503.324 381.434   3
  -3   3  -2 79.2972 254.987   3
  -3  -3  -3 1602.91 460.474   3
  -3   3  -3 1602.12 428.164   3
  -3   3  -4 20857.9 1394.62   3
  -3  -3  -4 19943.1 1429.54   3
  -3  -3  -5 1828.41 519.809   3
  -3   3  -5 2518.07 528.432   3
  -3  -3  -6 57891.4 2535.30   3
  -3   3  -6 57985.5 2425.84   3
  -3  -3  -7 6516.79 905.013   3
  -3   3  -7 6015.10 824.580   3
  -3  -3  -8 88669.3 3339.77   3
  -3   3  -8 86105.5 3380.02   1
  -3  -3  -9 22218.5 1796.20   1
  -3   3  -9 19719.2 1654.50   1
  -3  -3 -10 1164.48 525.236   1
  -3   3 -10 922.141 512.754   1
  -3  -3 -11 121.451 460.690   1
  -3   3 -11-173.586 315.694   1
  -3  -3 -12 1735.05 762.469   1
  -3   3 -12 1223.36 645.016   1
  -3  -3 -13 6221.36 1126.81   1
  -3   3 -13 4898.98 1001.33   1
  -3  -3 -14 35084.3 2622.50   1
  -3   3 -14 37364.8 2729.66   1
  -3  -3 -15 3359.43 899.636   1
  -3   3 -15 2991.78 850.736   1
  -3  -3 -16 33782.7 2727.10   1
  -3   3 -16 38354.6 2966.73   1
  -3   4  16 10183.7 1382.25   3
  -3   4  15-1281.45 568.187   3
  -3  -4  15-155.411 370.014   3
  -3   4  14 7418.32 1046.09   3
  -3  -4  14 10238.7 1286.73   3
  -3   4  13 1838.61 546.977   3
  -3  -4  13 1203.44 520.453   3
  -3   4  12-321.713 367.753   3
  -3  -4  12 170.906 286.462   3
  -3   4  11 1462.10 469.377   3
  -3  -4  11 952.128 426.652   3
  -3   4  10 5514.40 836.005   3
  -3  -4  10 4717.74 811.198   3
  -3   4   9 2428.17 558.315   3
  -3  -4   9 2333.14 578.215   3
  -3   4   8 33510.0 1920.30   3
  -3  -4   8 37573.9 2134.34   3
  -3  -4   7 930.637 458.782   3
  -3   4   7 992.075 433.250   3
  -3  -4   6 26993.3 1729.98   3
  -3   4   6 26985.1 1642.41   3
  -3  -4   5 276.514 334.822   3
  -3   4   5-168.220 238.555   3
  -3  -4   4 10483.3 1060.44   3
  -3   4   4 10594.1 1001.23   3
   3  -4  -3 52.3969 215.625   3
  -3  -4   3 73.2185 293.505   3
  -3   4   3 681.128 332.660   3
   3  -4  -2 1560.67 419.126   3
  -3  -4   2 1835.11 459.336   3
  -3   4   2 1550.05 399.256   3
   3  -4  -1 1820.22 439.292   3
  -3  -4   1 2027.38 477.517   3
  -3   4   1 1678.32 420.340   3
   3  -4   0 14541.4 1115.38   3
  -3  -4   0 14875.2 1212.47   3
  -3   4   0 12969.9 1052.08   3
   3  -4   1 860.642 324.170   3
  -3  -4  -1 660.394 320.900   3
  -3   4  -1 392.717 220.988   3
   3  -4   2 48016.3 2026.28   3
  -3  -4  -2 48314.0 2176.40   3
  -3   4  -2 48267.4 2044.81   3
  -3  -4  -3 1350.26 381.031   3
  -3   4  -3 2106.97 486.470   3
  -3   4  -4 31812.8 1731.87   3
  -3  -4  -4 33141.5 1849.82   3
  -3  -4  -5-119.004 287.783   3
  -3   4  -5 698.404 330.576   3
  -3  -4  -6 1087.28 396.168   3
  -3   4  -6 204.162 247.624   3
  -3  -4  -7 5297.14 841.064   3
  -3   4  -7 6477.86 857.024   3
  -3   4  -8 2236.30 600.864   1
  -3  -4  -8 2196.79 621.560   3
  -3  -4  -9 563.607 402.315   1
  -3   4  -9-283.169 282.993   1
  -3  -4 -10 26461.1 1989.30   1
  -3   4 -10 28092.6 2074.85   1
  -3  -4 -11 1075.05 543.553   1
  -3   4 -11 1218.05 585.029   1
  -3  -4 -12 28797.2 2223.40   1
  -3   4 -12 31733.3 2377.29   1
  -3  -4 -13 4089.48 910.099   1
  -3   4 -13 4139.13 926.034   1
  -3  -4 -14 10275.2 1421.26   1
  -3   4 -14 11034.7 1512.03   1
  -3  -4 -15 716.692 476.067   1
  -3   4 -15 1111.60 555.699   1
  -3  -4 -16-699.823 636.035   1
  -3   5  16-218.328 364.406   3
  -3   5  15 306.551 424.925   3
  -3  -5  15-81.0768 364.806   3
  -3   5  14 2158.34 652.806   3
  -3  -5  14 2024.72 611.091   3
  -3   5  13 1249.74 499.278   3
  -3  -5  13 1313.03 489.611   3
  -3   5  12 11554.3 1218.03   3
  -3  -5  12 12558.4 1366.52   3
  -3   5  11 294.404 300.224   3
  -3  -5  11 736.762 443.433   3
  -3   5  10 6100.73 859.292   3
  -3  -5  10 7565.51 1023.51   3
  -3   5   9 3246.49 631.851   3
  -3  -5   9 3839.81 764.967   3
  -3  -5   8 826.735 437.797   3
  -3   5   8 1966.89 507.574   3
  -3  -5   7 404.480 343.676   3
  -3   5   7 639.864 335.106   3
  -3  -5   6 4322.05 714.399   3
  -3   5   6 4973.52 718.189   3
  -3  -5   5 3594.20 644.903   3
  -3   5   5 2504.20 538.226   3
  -3  -5   4 19266.1 1405.33   3
  -3   5   4 16332.7 1198.67   3
   3  -5  -3 18862.1 1295.38   3
  -3  -5   3 19589.9 1417.24   3
  -3   5   3 16269.5 1185.69   3
   3  -5  -2 20072.4 1327.15   3
  -3  -5   2 19315.5 1383.73   3
  -3   5   2 18667.8 1248.10   3
   3  -5  -1 2302.00 456.641   3
  -3  -5   1 2667.33 524.407   3
  -3   5   1 3170.44 533.778   3
   3  -5   0 8798.05 867.177   3
  -3  -5   0 9099.61 952.833   3
  -3   5   0 7997.32 827.194   3
   3  -5   1 343.373 217.554   3
  -3  -5  -1 69.3541 225.743   3
  -3   5  -1 370.570 270.368   3
   3  -5   2 129.620 240.398   3
  -3  -5  -2 332.566 251.213   3
  -3   5  -2 330.783 272.080   3
   3  -5   3 1812.65 433.403   3
  -3  -5  -3 2065.91 501.586   3
  -3   5  -3 1631.63 429.870   3
  -3   5  -4 29738.7 1690.65   3
  -3  -5  -4 31311.3 1798.26   3
  -3  -5  -5 19918.0 1487.16   3
  -3   5  -5 21154.5 1460.95   3
  -3  -5  -6 15679.3 1359.55   3
  -3   5  -6 17354.9 1357.53   3
  -3  -5  -7 10169.2 1104.74   3
  -3   5  -7 9875.65 1170.08   1
  -3  -5  -8 15393.3 1412.43   3
  -3   5  -8 15641.0 1479.95   1
  -3  -5  -9 2551.02 662.251   1
  -3   5  -9 2026.65 643.613   1
  -3  -5 -10 2398.12 613.236   1
  -3   5 -10 3343.14 826.629   1
  -3  -5 -11 374.664 386.191   1
  -3   5 -11 217.564 368.117   1
  -3  -5 -12 3047.72 775.287   1
  -3   5 -12 2835.21 760.921   1
  -3  -5 -13 4130.33 897.426   1
  -3   5 -13 3939.41 913.995   1
  -3  -5 -14 16603.9 1759.12   1
  -3   5 -14 14098.8 1692.96   1
  -3  -5 -15 4145.48 930.490   1
  -3   5 -15 5352.03 1211.12   1
  -3   6  16 2594.24 674.646   3
  -3   6  15 4472.69 794.223   3
  -3   6  14 1577.23 570.090   3
  -3  -6  14 2685.21 764.214   3
  -3   6  13 2074.64 582.678   3
  -3  -6  13 2230.63 614.685   3
  -3   6  12 445.318 371.248   3
  -3  -6  12 174.783 316.901   3
  -3   6  11 1469.55 489.786   3
  -3  -6  11 2168.42 618.299   3
  -3   6  10 694.099 388.469   3
  -3  -6  10 191.869 319.779   3
  -3  -6   9 5910.67 925.159   3
  -3   6   9 5723.46 794.503   3
  -3  -6   8 7688.69 978.904   3
  -3   6   8 7124.30 866.108   3
  -3  -6   7 16829.1 1427.09   3
  -3   6   7 15174.6 1190.98   3
  -3  -6   6 7720.57 958.970   3
  -3   6   6 8177.93 850.966   3
  -3  -6   5 6450.12 865.164   3
  -3   6   5 6005.31 735.226   3
  -3  -6   4 7367.44 888.812   3
  -3   6   4 6841.99 773.790   3
  -3  -6   3 2234.89 513.400   3
  -3   6   3 3073.84 527.558   3
   3  -6  -2-298.684 334.316   3
  -3  -6   2-115.185 309.188   3
  -3   6   2-133.931 221.064   3
   3  -6  -1 2566.62 454.926   3
  -3  -6   1 2416.34 518.246   3
  -3   6   1 2256.68 481.156   3
   3  -6   0 13585.4 1063.00   3
  -3  -6   0 11733.4 1093.99   3
  -3   6   0 11891.1 995.629   3
   3  -6   1 14136.1 1076.85   3
  -3  -6  -1 15283.0 1241.26   3
  -3   6  -1 14167.8 1119.02   3
  -3   6  -2 11548.9 1014.80   3
   3  -6   2 11770.6 1009.93   3
  -3  -6  -2 9725.54 995.574   3
  -3   6  -3 20104.1 1349.57   3
   3  -6   3 19298.9 1257.09   3
  -3  -6  -3 18336.8 1375.47   3
  -3  -6  -4 12979.6 1171.48   3
  -3   6  -4 16156.4 1240.51   3
  -3  -6  -5 6692.07 852.863   3
  -3   6  -5 7812.63 906.329   3
  -3   6  -6 6214.54 966.306   1
  -3  -6  -6 5884.88 831.039   3
  -3   6  -7 5503.85 901.114   1
  -3  -6  -7 3976.55 676.206   3
  -3  -6  -8 9582.36 1105.29   1
  -3   6  -8 9615.81 1218.97   1
  -3  -6  -9 13768.7 1401.95   1
  -3   6  -9 17674.5 1668.57   1
  -3  -6 -10 13629.1 1403.92   1
  -3   6 -10 14235.1 1548.79   1
  -3  -6 -11 14320.6 1504.48   1
  -3   6 -11 16364.7 1687.44   1
  -3  -6 -12 11261.3 1379.24   1
  -3   6 -12 12090.7 1484.77   1
  -3  -6 -13 11335.1 1428.88   1
  -3   6 -13 11581.5 1494.40   1
  -3  -6 -14 9901.83 1384.75   1
  -3   6 -14 12378.3 1639.15   1
  -3  -6 -15 371.088 376.647   1
  -3   6 -15-104.843 658.189   1
  -3   7  16-670.032 419.897   3
  -3   7  15-173.708 309.095   3
  -3   7  14-35.1689 318.880   3
  -3  -7  14 423.062 399.343   3
  -3   7  13 6247.80 891.497   3
  -3  -7  13 8945.64 1200.03   3
  -3   7  12 474.369 365.905   3
  -3  -7  12 661.536 437.750   3
  -3  -7  11 9712.91 1166.49   3
  -3   7  11 9625.89 1037.58   3
  -3  -7  10 1099.93 463.686   3
  -3   7  10 1360.27 502.924   3
  -3  -7   9 6555.21 944.779   3
  -3   7   9 5244.81 752.457   3
  -3  -7   8 241.652 325.395   3
  -3   7   8 131.053 209.091   3
  -3  -7   7 622.294 402.436   3
  -3   7   7 52.9697 264.843   3
  -3  -7   6 62.8187 254.007   3
  -3   7   6 41.0187 201.125   3
  -3  -7   5 7633.05 910.966   3
  -3   7   5 7782.14 799.501   3
  -3  -7   4 1158.29 402.014   3
  -3   7   4 815.815 298.309   3
  -3  -7   3 32072.1 1809.86   3
  -3   7   3 31865.4 1568.97   3
  -3  -7   2 2572.15 542.709   3
  -3   7   2 2965.09 534.286   3
   3  -7  -1 15748.3 1157.46   3
  -3  -7   1 12283.9 1124.60   3
  -3   7   1 12535.3 996.816   3
   3  -7   0 258.671 254.071   3
  -3  -7   0 14.1825 232.626   3
  -3   7   0-46.3068 223.494   3
   3  -7   1 3411.51 541.449   3
  -3  -7  -1 2472.50 516.059   3
  -3   7  -1 2613.06 507.154   3
   3  -7   2 148.322 218.429   3
  -3  -7  -2 64.3979 291.707   3
  -3   7  -2-274.376 284.548   3
   3  -7   3 1653.10 425.632   3
  -3  -7  -3 2859.09 583.924   3
  -3   7  -3 2310.32 497.742   3
  -3  -7  -4 384.010 330.332   3
  -3   7  -4-304.860 307.766   3
  -3  -7  -5 26273.5 1717.08   3
  -3   7  -5 31620.6 1982.71   1
  -3   7  -6 1203.86 458.639   1
  -3  -7  -6 823.100 367.975   3
  -3  -7  -7 21340.8 1608.36   3
  -3  -7  -7 22333.7 1687.23   1
  -3   7  -7 21484.3 1777.03   1
  -3  -7  -8 131.030 350.023   1
  -3   7  -8 389.704 308.707   1
  -3  -7  -9 8007.05 1073.15   1
  -3   7  -9 5223.05 978.992   1
  -3  -7 -10 646.989 548.709   1
  -3   7 -10 521.340 438.303   1
  -3  -7 -11 1389.41 589.565   1
  -3   7 -11 358.337 420.638   1
  -3  -7 -12 1732.52 612.995   1
  -3   7 -12 2517.94 671.041   1
  -3  -7 -13 2584.26 717.864   1
  -3   7 -13 2413.38 704.524   1
  -3  -7 -14-135.274 336.222   1
  -3   7 -14-679.974 658.990   1
  -3  -7 -15 18921.0 1940.31   1
  -3  -8  13 566.981 399.246   3
  -3  -8  12 813.498 425.819   3
  -3   8  12 1415.68 473.426   3
  -3  -8  11-506.198 425.283   3
  -3   8  11-180.915 287.065   3
  -3  -8  10 258.568 269.133   3
  -3   8  10 20.5900 251.373   3
  -3  -8   9 10557.0 1134.80   3
  -3   8   9 8316.16 885.583   3
  -3  -8   8 2169.71 562.627   3
  -3   8   8 1790.05 464.136   3
  -3  -8   7 9538.78 1028.19   3
  -3   8   7 8114.76 820.574   3
  -3  -8   6 127.372 245.381   3
  -3   8   6 162.347 224.379   3
  -3  -8   5 963.060 407.127   3
  -3   8   5 968.121 270.775   3
  -3  -8   4 6325.62 832.657   3
  -3   8   4 6416.41 710.567   3
  -3  -8   3 2378.34 545.484   3
  -3   8   3 2394.16 449.250   3
  -3  -8   2-95.6015 298.744   3
  -3   8   2-134.256 221.629   3
  -3  -8   1 3704.64 649.352   3
  -3   8   1 2664.72 508.271   3
  -3  -8   0 1860.81 476.603   3
  -3   8   0 1847.64 437.727   3
  -3   8  -1 15109.8 1152.41   3
  -3  -8  -1 14997.0 1266.42   3
  -3  -8  -2-158.895 299.007   3
  -3   8  -2-362.168 292.252   3
  -3  -8  -3 14870.7 1286.08   3
  -3   8  -4 3076.29 637.893   1
  -3  -8  -4 3566.00 682.935   3
  -3   8  -5 2644.59 668.592   1
  -3  -8  -5 2196.31 588.243   3
  -3  -8  -6 1090.76 402.738   3
  -3   8  -6 1347.17 528.516   1
  -3  -8  -7 278.579 331.708   1
  -3   8  -7 275.383 345.195   1
  -3  -8  -8 254.652 362.377   1
  -3   8  -8 445.672 390.156   1
  -3  -8  -9 10343.6 1234.73   1
  -3   8  -9 9727.21 1249.05   1
  -3  -8 -10 319.306 330.992   1
  -3   8 -10 633.628 463.051   1
  -3  -8 -11 14552.2 1536.71   1
  -3   8 -11 13683.2 1573.25   1
  -3  -8 -12 263.218 369.253   1
  -3   8 -12-557.738 548.455   1
  -3  -8 -13 10191.9 1328.51   1
  -3   8 -13 9903.74 1449.79   1
  -3   8 -14-876.870 673.951   1
  -3  -9  12 2806.59 721.473   3
  -3  -9  11 1937.16 544.426   3
  -3  -9  10 183.037 313.633   3
  -3  -9   9 3351.54 683.541   3
  -3  -9   8 193.931 306.940   3
  -3  -9   7 3022.98 601.247   3
  -3  -9   6 857.206 369.455   3
  -3  -9   5 5011.66 774.271   3
   3  -9  -5 6634.40 1100.03   2
  -3  -9   4 4779.94 745.129   3
   3  -9  -4 4502.65 989.739   2
   3  -9  -3 15336.3 1638.03   2
  -3  -9   3 15080.0 1293.38   3
  -3  -9   2 1417.08 455.394   3
   3  -9  -2 1647.27 695.060   2
  -3  -9   1 8284.90 985.456   3
   3  -9  -1 8610.10 1239.00   2
   3  -9   0 17.9168 446.295   2
  -3  -9   0 166.271 307.435   3
   3  -9   1 5416.94 1016.41   2
  -3  -9  -1 5947.20 817.570   3
   3  -9   2 535.475 435.925   2
  -3   9  -2 292.794 239.304   1
   3  -9   3 888.217 538.983   2
  -3   9  -3 567.891 324.210   1
  -3  -9  -3 448.977 288.099   3
   3  -9   4 3873.60 858.018   2
  -3   9  -4 3039.51 673.051   1
  -3  -9  -4 3838.89 717.532   3
  -3  -9  -5 10587.2 1148.53   3
  -3   9  -5 9141.39 1136.73   1
  -3  -9  -6 1490.34 521.911   1
  -3   9  -6 1115.81 539.531   1
  -3   9  -7 14123.9 1423.86   1
  -3   9  -8 5339.65 919.934   1
  -3   9  -9 5570.56 972.780   1
  -3   9 -10-729.983 474.350   1
  -3   9 -11 176.085 422.980   1
  -4   0  10 7209.51 1110.80   3
  -4   0   9 1464.20 608.786   3
  -4   0   8 37590.1 2404.91   3
  -4   0   7 402.008 381.082   3
  -4   0   6 13108.5 1397.65   3
  -4   0   5-277.705 432.526   3
  -4   0   4 7896.02 1098.11   3
  -4   0   3-327.531 423.964   3
  -4   0   2 336.543 403.149   3
  -4   0   1-323.422 403.476   3
  -4   0   0 28820.3 2009.01   3
  -4   0  -1 223.727 439.530   3
  -4   0  -2 25703.7 1896.54   3
  -4   0  -3 538.527 415.033   3
  -4   0  -4 29894.1 2077.01   3
  -4   0  -5 346.039 366.518   3
  -4   0  -6 2236.22 600.951   3
  -4   0  -7 171.856 383.740   3
  -4   0  -8 1827.52 648.830   3
  -4   0  -9 110.069 429.095   3
  -4   0 -10 17072.3 1913.68   1
  -4   1  11 1869.18 688.291   3
  -4  -1  10 896.419 597.479   3
  -4   1  10 1910.46 712.302   3
  -4  -1   9 784.886 496.186   3
  -4   1   9-259.786 359.184   3
  -4  -1   8 11826.0 1354.60   3
  -4   1   8 12214.7 1396.66   3
  -4  -1   7 388.450 348.287   3
  -4   1   7 773.343 429.647   3
  -4  -1   6 1407.94 539.870   3
  -4   1   6 290.828 374.711   3
  -4  -1   5 369.045 428.662   3
  -4   1   5-606.470 454.479   3
  -4  -1   4 9338.98 1185.37   3
  -4   1   4 8910.46 1166.94   3
  -4  -1   3 3481.72 788.618   3
  -4   1   3 3715.14 780.143   3
  -4  -1   2 15112.3 1478.27   3
  -4   1   2 14828.5 1444.92   3
  -4  -1   1 1164.52 504.886   3
  -4   1   1 1494.23 513.477   3
  -4  -1   0 16783.2 1565.29   3
  -4   1   0 15327.1 1451.99   3
  -4  -1  -1-558.561 445.449   3
  -4   1  -1 697.865 380.956   3
  -4  -1  -2 5122.26 911.262   3
  -4   1  -2 5111.26 861.702   3
  -4  -1  -3 633.115 410.753   3
  -4   1  -3 497.195 410.822   3
  -4  -1  -4 3555.18 773.732   3
  -4   1  -4 3630.33 775.420   3
  -4  -1  -5 2430.86 686.880   3
  -4   1  -5 1774.44 575.988   3
  -4  -1  -6 20630.2 1767.65   3
  -4   1  -6 20413.1 1716.67   3
  -4  -1  -7 2015.92 595.123   3
  -4   1  -7 2901.14 722.758   3
  -4  -1  -8 22305.7 1905.43   3
  -4   1  -8 21977.6 1835.02   3
  -4  -1  -9 4839.67 991.901   3
  -4   1  -9 4811.97 918.225   3
  -4  -1 -10 5347.83 1096.80   1
  -4   1 -10 5542.97 1101.59   1
  -4   2  11 299.633 367.964   3
  -4  -2  10 2474.66 754.715   3
  -4   2  10 2327.75 691.824   3
  -4  -2   9 2530.97 706.974   3
  -4   2   9 2238.53 732.217   3
  -4  -2   8 4722.57 971.603   3
  -4   2   8 5132.03 934.364   3
  -4  -2   7 17634.4 1659.65   3
  -4   2   7 16411.4 1562.36   3
  -4  -2   6 5278.50 947.711   3
  -4   2   6 6051.45 987.180   3
  -4  -2   5 6746.72 1063.10   3
  -4   2   5 6467.11 1000.72   3
  -4  -2   4 3546.31 808.417   3
  -4   2   4 2850.96 670.194   3
  -4  -2   3 5364.02 930.403   3
  -4   2   3 4537.66 846.175   3
  -4  -2   2 256.800 465.794   3
  -4   2   2-308.131 356.013   3
  -4  -2   1-503.121 454.882   3
  -4   2   1 581.110 430.759   3
  -4  -2   0 4631.12 822.934   3
  -4   2   0 4675.79 850.140   3
  -4  -2  -1 15997.3 1510.32   3
  -4   2  -1 17731.8 1567.88   3
  -4  -2  -2 9632.65 1216.72   3
  -4   2  -2 8546.73 1079.01   3
  -4  -2  -3 13931.7 1435.70   3
  -4   2  -3 15957.0 1481.59   3
  -4  -2  -4 7038.96 1043.43   3
  -4   2  -4 5215.37 851.835   3
  -4  -2  -5 12917.0 1428.82   3
  -4   2  -5 12781.8 1367.55   3
  -4  -2  -6 3083.24 764.082   3
  -4   2  -6 3381.60 729.054   3
  -4  -2  -7 1538.71 606.639   3
  -4   2  -7 1306.72 540.489   3
  -4  -2  -8 1892.44 685.557   3
  -4   2  -8 3244.79 774.783   3
  -4   2  -9 4135.20 1001.20   1
  -4  -2  -9 5786.92 1074.20   3
  -4  -2 -10 12200.4 1602.54   1
  -4   2 -10 11315.9 1582.10   1
  -4   3  11 11700.1 1399.92   3
  -4   3  10 1330.52 542.966   3
  -4  -3   9 7119.51 1164.18   3
  -4   3   9 7888.05 1162.50   3
  -4  -3   8 971.921 490.236   3
  -4   3   8 371.693 407.280   3
  -4  -3   7 1750.38 657.233   3
  -4   3   7 528.252 434.928   3
  -4  -3   6-214.890 418.707   3
  -4   3   6-228.563 357.400   3
  -4  -3   5 6072.92 974.819   3
  -4   3   5 4183.25 873.680   3
  -4  -3   4 1736.07 589.102   3
  -4   3   4 1970.60 587.278   3
  -4  -3   3 13094.1 1405.62   3
  -4   3   3 13221.9 1343.01   3
  -4  -3   2 6426.50 1013.09   3
  -4   3   2 7161.81 1000.25   3
  -4  -3   1 8843.62 1137.33   3
  -4   3   1 10033.3 1157.86   3
  -4  -3   0 190.512 327.684   3
  -4   3   0 148.968 300.297   3
  -4  -3  -1 4760.01 836.238   3
  -4   3  -1 5364.90 876.377   3
  -4  -3  -2 381.622 384.005   3
  -4   3  -2 752.939 360.394   3
  -4  -3  -3 721.576 456.869   3
  -4   3  -3 172.807 345.438   3
  -4  -3  -4 1504.18 594.818   3
  -4   3  -4 1717.73 500.825   3
  -4  -3  -5 26097.7 1984.32   3
  -4   3  -5 23437.6 1785.71   3
  -4   3  -6 11016.8 1308.63   3
  -4  -3  -6 12133.3 1398.37   3
  -4  -3  -7 6792.35 1100.24   3
  -4   3  -7 7337.19 1095.98   3
  -4  -3  -8 554.002 507.268   3
  -4   3  -8 1436.57 570.090   3
  -4  -3  -9 14425.1 1621.78   3
  -4   3  -9 11421.0 1511.00   1
  -4  -3 -10 361.905 337.503   1
  -4   3 -10 552.671 581.367   1
  -4   4  11 318.076 490.908   3
  -4   4  10 353.783 394.158   3
  -4  -4   9 3299.46 785.440   3
  -4   4   9 2581.24 766.751   3
  -4  -4   8 252.202 470.511   3
  -4   4   8 190.621 402.722   3
  -4  -4   7 11986.3 1434.59   3
  -4   4   7 13187.2 1399.27   3
  -4  -4   6-93.7559 421.465   3
  -4   4   6 695.492 429.099   3
  -4  -4   5 11113.8 1340.96   3
  -4   4   5 10641.4 1237.71   3
  -4  -4   4 2063.64 685.266   3
  -4   4   4 687.908 361.448   3
  -4  -4   3 5227.53 928.509   3
  -4   4   3 6106.33 946.890   3
  -4  -4   2-167.803 378.844   3
  -4   4   2 239.938 377.963   3
  -4  -4   1 1015.31 481.256   3
  -4   4   1 1159.98 547.184   3
  -4  -4   0 583.299 462.511   3
  -4   4   0 343.288 327.049   3
  -4  -4  -1 15406.0 1487.99   3
  -4   4  -1 13813.8 1320.10   3
  -4  -4  -2 682.385 433.696   3
  -4   4  -2 357.500 411.771   3
  -4  -4  -3 23494.4 1864.32   3
  -4   4  -3 19795.6 1638.75   3
  -4  -4  -4 3894.01 832.585   3
  -4   4  -4 2650.13 644.574   3
  -4  -4  -5 18035.4 1634.30   3
  -4   4  -5 18052.0 1566.69   3
  -4  -4  -6 393.873 346.996   3
  -4   4  -6-84.9820 321.937   3
  -4  -4  -7 1465.64 601.788   3
  -4   4  -7 1137.88 458.422   3
  -4   4  -8 358.393 448.110   1
  -4  -4  -8-21.6946 365.390   3
  -4   4  -9 5914.69 1152.79   1
  -4  -4  -9 7965.86 1220.94   3
  -4   5  11 4147.68 865.796   3
  -4   5  10 2331.28 682.118   3
  -4   5   9 3395.73 766.929   3
  -4  -5   8 96.2683 405.251   3
  -4   5   8 1672.45 568.934   3
  -4  -5   7 918.889 498.358   3
  -4   5   7-2.64562 311.659   3
  -4  -5   6 1830.48 630.374   3
  -4   5   6 867.720 410.358   3
  -4  -5   5 1469.55 553.747   3
  -4   5   5 637.593 415.019   3
  -4  -5   4-81.4350 394.229   3
  -4   5   4 309.277 321.862   3
  -4  -5   3 6463.73 992.928   3
  -4   5   3 6552.76 919.765   3
  -4  -5   2 2192.61 644.172   3
  -4   5   2 1123.26 446.991   3
  -4  -5   1 14795.3 1450.69   3
  -4   5   1 11978.1 1213.19   3
  -4  -5   0 2413.24 684.743   3
  -4   5   0 2076.10 576.893   3
  -4  -5  -1 1498.78 546.570   3
  -4   5  -1 1163.43 500.389   3
  -4  -5  -2 890.318 463.581   3
  -4   5  -2 40.1880 301.141   3
  -4  -5  -3 467.119 418.453   3
  -4   5  -3 789.540 446.679   3
  -4  -5  -4-395.081 417.994   3
  -4   5  -4-51.3274 331.141   3
  -4  -5  -5 2694.28 706.689   3
  -4   5  -5 3061.95 708.603   3
  -4  -5  -6-312.725 480.679   3
  -4   5  -6 828.437 450.518   3
  -4  -5  -7 14193.3 1515.26   3
  -4   5  -8 2421.35 771.950   1
  -4  -5  -8 2185.80 690.301   3
  -4  -5  -9 8699.78 1325.02   1
  -4   5  -9 9460.60 1439.83   1
  -4   6  10 359.727 313.592   3
  -4   6   9 535.376 360.333   3
  -4   6   8 3440.72 714.221   3
  -4  -6   7 3503.81 786.934   3
  -4   6   7 3844.40 790.006   3
  -4  -6   6 11504.5 1357.09   3
  -4   6   6 7842.46 1010.47   3
  -4  -6   5 3867.84 810.215   3
  -4   6   5 2666.27 653.763   3
  -4  -6   4 5399.31 923.857   3
  -4   6   4 6089.11 898.521   3
  -4  -6   3-430.316 486.446   3
  -4   6   3-177.927 365.286   3
  -4  -6   2 276.980 318.020   3
  -4   6   2-53.8527 275.645   3
  -4  -6   1 927.078 454.698   3
  -4   6   1-845.565 485.483   3
  -4  -6   0 2926.76 694.123   3
  -4   6   0 2420.62 587.540   3
  -4  -6  -1 3468.63 784.410   3
  -4   6  -1 4628.56 771.416   3
  -4   6  -2 9864.51 1150.67   3
  -4  -6  -2 12028.3 1318.70   3
  -4  -6  -3 11340.5 1294.83   3
  -4   6  -3 10269.3 1167.35   3
  -4  -6  -4 21176.8 1792.69   3
  -4   6  -4 21664.2 1701.19   3
  -4  -6  -5-421.223 463.999   3
  -4   6  -5-271.594 419.179   3
  -4  -6  -6 707.472 477.130   3
  -4   6  -7 929.530 564.777   1
  -4  -6  -7 625.686 476.854   3
  -4   6  -8 293.450 560.734   1
  -4   7  10 1640.05 518.149   3
  -4   7   9 22.7868 414.770   3
  -4   7   8 1477.66 545.738   3
  -4   7   7-388.188 359.592   3
  -4   7   6 876.146 391.259   3
  -4  -7   5 359.651 364.730   3
  -4   7   5 821.176 401.687   3
  -4  -7   4 2158.52 645.457   3
  -4   7   4 1296.31 406.745   3
  -4  -7   3-257.317 406.733   3
  -4   7   3 835.514 393.298   3
  -4  -7   2 8760.17 1151.41   3
  -4   7   2 7470.15 927.114   3
  -4  -7   1 810.167 405.145   3
  -4   7   1 14.6781 294.124   3
  -4  -7   0 6509.96 992.390   3
  -4   7   0 4472.13 789.833   3
  -4  -7  -1 440.189 400.097   3
  -4   7  -1-62.5011 323.482   3
  -4  -7  -2 320.579 349.560   3
  -4   7  -2-12.7971 271.074   3
  -4  -7  -3 432.046 368.442   3
  -4   7  -3-961.560 448.763   3
  -4  -7  -4 336.909 369.398   3
  -4   7  -4 234.803 335.176   3
  -4  -7  -5 1088.67 552.205   3
  -4   7  -6 4938.60 991.731   1
  -4   7  -7 1609.33 638.376   1
  -4  -7  -8 13332.9 1569.57   1
  -4   7  -8 12172.0 1559.58   1
  -4  -8   3 1336.28 508.011   3
  -4  -8   2-725.147 421.800   3
  -4  -8   1 278.536 348.791   3
  -4  -8   0 572.153 346.015   3
  -4  -8  -1 1025.50 476.338   3
  -4  -8  -2 7305.17 1091.89   3
  -4  -8  -3 2185.84 699.484   3
  -4   8  -4 12429.8 1505.86   1
  -4   8  -5 572.927 482.557   1
  -4   8  -6 1370.32 630.221   1
  -4  -8  -7-20.8781 507.812   1
  -4   8  -7 799.560 460.365   1
   0   0   0    0.00    0.00   0
TITL GL608_2 in P2(1)/n
REM P2(1)/n (#14 with fixed user cell (not necessary: standard = user cell)
CELL 0.71073   3.797767  10.556665  18.036591  90.0000  90.2076  90.0000
ZERR    3.00   0.000405   0.000646   0.001037   0.0000   0.0066   0.0000
LATT  1
SYMM -x+1/2, y+1/2,-z+1/2
SFAC C H N O
UNIT 33.00 30.00 3.00 3.00
TREF
HKLF 4
END
;
_shelx_hkl_checksum     72619
_shelx_res_file
;
TITL gl608_2
CELL  0.71073   3.7978  10.5567  18.0366   90.000   90.208   90.000
ZERR     4.00   0.0004   0.0006   0.0010    0.000    0.007    0.000
LATT   1
SYMM  1/2 - X, 1/2 + Y, 1/2 - Z
SFAC  C    BR   H    O
UNIT  28   4    20   12
SIZE 0.08 0.16 0.32
MERG   2
DFIX  0.86 O1 H1 O2 H2
FMAP   2
PLAN   10
ACTA
BOND   $H
CONF
L.S.  10
TEMP  -100.00
HTAB
EQIV $1 -x+2,-y,-z+1
HTAB O1 O3
HTAB O2 O3_$1
WGHT    0.050700    0.293400
FVAR       4.36586
BR1   2    0.288458    0.316345    0.195179    11.00000    0.02916    0.03332 =
         0.01897    0.00363   -0.00907    0.00063
O2    4    0.978343    0.174687    0.511381    11.00000    0.04870    0.02956 =
         0.01869    0.00536   -0.01289    0.00174
H2    3    1.054576    0.108861    0.535321    11.00000    0.08149
O1    4    0.513726    0.122536    0.303581    11.00000    0.04433    0.02318 =
         0.02345    0.00029   -0.01313    0.00059
H1    3    0.573627    0.063748    0.333628    11.00000    0.05950
O3    4    0.780157    0.038010    0.427294    11.00000    0.04881    0.02516 =
         0.02502   -0.00003   -0.01342    0.00527
C3    1    0.467370    0.343715    0.291685    11.00000    0.01873    0.03366 =
         0.01178    0.00261   -0.00182    0.00208
C2    1    0.565237    0.238118    0.333993    11.00000    0.01768    0.02748 =
         0.01975    0.00251   -0.00042   -0.00007
C1    1    0.708104    0.257617    0.404205    11.00000    0.01547    0.03045 =
         0.01840    0.00308    0.00038    0.00120
C7    1    0.823301    0.147642    0.448391    11.00000    0.02172    0.03533 =
         0.01530    0.00181   -0.00088    0.00331
C4    1    0.505816    0.464907    0.319143    11.00000    0.02257    0.02710 =
         0.02566    0.00224   -0.00255    0.00091
AFIX  43
H4    3    0.436938    0.535637    0.289934    11.00000   -1.20000
AFIX   0
C6    1    0.746743    0.380618    0.431814    11.00000    0.02613    0.02803 =
         0.01842   -0.00044   -0.00513   -0.00125
AFIX  43
H6    3    0.843236    0.393524    0.479891    11.00000   -1.20000
AFIX   0
C5    1    0.645391    0.483247    0.389556    11.00000    0.03322    0.02043 =
         0.03150   -0.00009   -0.00309   -0.00080
AFIX  43
H5    3    0.671114    0.566614    0.408654    11.00000   -1.20000
AFIX   0
HKLF 4
REM  gl608_2
REM R1 =  0.0403 for    1309 Fo > 4sig(Fo)  and  0.0538 for all    1594 data
REM    108 parameters refined using      2 restraints
END
WGHT      0.0507      0.2580
REM Instructions for potential hydrogen bonds
HTAB O2 O3_$1
EQIV $2 -x+1/2, y-1/2, -z+1/2
HTAB O1 Br1_$2
HTAB O1 O3
EQIV $3 -x+1/2, y+1/2, -z+1/2
HTAB C4 Br1_$3
HTAB C4 O1_$3
REM Highest difference peak  1.189,  deepest hole -0.791,  1-sigma level  0.129
Q1    1   0.7082  0.6213  0.4177  11.00000  0.05    1.19
Q2    1   0.2856  0.2358  0.1862  11.00000  0.05    0.62
Q3    1   0.2885  0.4056  0.1973  11.00000  0.05    0.61
Q4    1   0.2534  0.2527  0.1595  11.00000  0.05    0.56
Q5    1   0.2374  0.3646  0.1579  11.00000  0.05    0.46
Q6    1   0.3577  0.2850  0.2410  11.00000  0.05    0.43
Q7    1   0.0868  0.3068  0.2600  11.00000  0.05    0.42
Q8    1   0.7850  0.2117  0.4181  11.00000  0.05    0.41
Q9    1   0.4360  0.3439  0.1342  11.00000  0.05    0.39
Q10   1   0.7331  0.0165  0.4051  11.00000  0.05    0.39
;
_shelx_res_checksum     12942
_shelxl_version_number     2014/6
