# Supplementary material for: Crystal structure of 3-bromo-2-hy­droxy­benzoic acid
Source: Acta Crystallogr E Crystallogr Commun. 2015 Apr 22;71(Pt 5):531–5. doi: 10.1107/S2056989015007331 (PMC4420063; doi:10.1107/S2056989015007331)
Supplement: Supplementary file 2 [file e-71-00531-Isup2.hkl]

#
# h,k,l, Fc-squared, Fo-squared, sigma(Fo-squared), status flag
#
data_I
_shelx_title ' gl608_2'
_shelx_refln_list_code          4
_shelx_F_calc_maximum      214.54
_exptl_crystal_F_000       424.00
_reflns_d_resolution_high  0.7314

loop_
 _space_group_symop_operation_xyz
 'x, y, z'
 '-x+1/2, y+1/2, -z+1/2'
 '-x, -y, -z'
 'x-1/2, -y-1/2, z-1/2'

_cell_length_a     3.7978
_cell_length_b    10.5567
_cell_length_c    18.0366
_cell_angle_alpha  90.000
_cell_angle_beta   90.208
_cell_angle_gamma  90.000

_shelx_F_squared_multiplier     1.000

loop_
 _refln_index_h
 _refln_index_k
 _refln_index_l
 _refln_F_squared_calc
 _refln_F_squared_meas
 _refln_F_squared_sigma
 _refln_observed_status
   2   0   0       3655.68       3990.19       110.90 o
   4   0   0       1408.81       1512.02       105.40 o
   1   1   0       2687.02       3047.69        47.49 o
   2   1   0       1209.14       1345.65        37.20 o
   3   1   0        450.37        513.42        35.88 o
   4   1   0        806.20        841.18        55.85 o
   0   2   0       6479.97       4877.03       110.27 o
   1   2   0       8220.17       9316.27        77.73 o
   2   2   0       1365.64       1359.19        39.20 o
   3   2   0        471.26        498.98        28.66 o
   4   2   0        219.30        244.11        31.02 o
   1   3   0        547.45        591.62        13.68 o
   2   3   0          2.05          7.33         4.71 o
   3   3   0       1000.29       1019.75        40.34 o
   4   3   0         35.42          8.86        11.62 o
   0   4   0        220.90        189.72        30.52 o
   1   4   0       7685.44       7954.75        80.95 o
   2   4   0         36.83         25.37         4.75 o
   3   4   0        730.13        739.37        33.95 o
   4   4   0         41.18         23.23        14.01 o
   1   5   0       2303.63       2386.52        26.53 o
   2   5   0       1035.28       1169.56        34.43 o
   3   5   0        469.04        451.63        26.59 o
   4   5   0        114.98        116.92        23.15 o
   0   6   0       6412.95       5886.07       180.14 o
   1   6   0       2746.12       2492.93        72.90 o
   2   6   0        936.30        954.45        24.76 o
   3   6   0        684.69        653.05        31.76 o
   4   6   0        152.46        139.32        23.53 o
   1   7   0         26.52         22.31         4.05 o
   2   7   0       1056.08       1071.18        30.10 o
   3   7   0          4.96          3.60         7.14 o
   4   7   0        336.90        285.91        53.46 o
   0   8   0       1401.50       1289.60        90.91 o
   1   8   0        502.39        426.58        21.20 o
   2   8   0       1167.44       1087.31        30.87 o
   3   8   0        106.47         97.25        16.91 o
   4   8   0         97.40         30.02        18.15 o
   1   9   0        671.81        610.30        54.52 o
   2   9   0        357.99        303.19        18.01 o
   3   9   0          6.42          5.55        13.28 o
   0  10   0         32.20         60.41        24.90 o
   1  10   0       1345.01       1289.05       105.22 o
   2  10   0        239.90        225.66        24.97 o
   1  11   0        148.47        163.19        32.38 o
   2  11   0          6.36        -16.93       115.69 o
   0  12   0         22.74         58.49        28.78 o
   1  12   0        402.63        571.30       100.20 o
  -3   0   1        514.80        540.65        51.95 o
  -1   0   1       2760.52       2966.07        68.16 o
   1   0   1       4356.38       4497.07        84.81 o
   3   0   1       2916.49       2917.98       120.31 o
  -4   1   1         92.90         69.67        18.89 o
  -3   1   1       1503.88       1534.34        62.22 o
  -2   1   1        410.51        415.39        21.13 o
  -1   1   1      24201.10      26180.37       142.19 o
   1   1   1        104.80         94.13         9.07 o
   2   1   1          0.25          5.60         6.12 o
   3   1   1         27.06          7.09        20.74 o
   4   1   1          7.37          6.23        32.96 o
  -4   2   1         17.34          2.82        28.44 o
  -3   2   1        604.47        610.73        32.10 o
  -2   2   1       1087.97       1062.82        32.79 o
  -1   2   1       2619.17       2857.60        34.41 o
   0   2   1       6750.86       5212.16        80.23 o
   1   2   1       8519.59       9333.54        60.79 o
   2   2   1       5113.54       5212.61       148.67 o
   3   2   1       1012.46       1052.33        53.52 o
   4   2   1        867.07        885.42        57.07 o
  -4   3   1        538.15        496.59        42.57 o
  -3   3   1        340.05        346.93        29.45 o
  -2   3   1       1576.48       1565.36        39.22 o
  -1   3   1         73.91         61.21         4.76 o
   0   3   1       4804.33       4075.07        70.48 o
   1   3   1          0.18          3.00         2.29 o
   2   3   1       1892.42       2135.52        46.21 o
   3   3   1        462.77        447.72        27.23 o
   4   3   1        318.67        265.80        31.74 o
  -4   4   1         76.96         56.82        18.96 o
  -3   4   1        108.92         96.43        13.44 o
  -2   4   1       2420.82       2466.95        39.33 o
  -1   4   1          4.09          4.06         2.43 o
   0   4   1      10146.01       9291.75       210.59 o
   1   4   1       1434.01       1524.70        22.26 o
   2   4   1       5458.67       5658.96        87.11 o
   3   4   1         49.64         31.74         8.33 o
   4   4   1        788.19        763.77        51.81 o
  -4   5   1        693.33        696.92        73.90 o
  -3   5   1        178.58        142.52        15.18 o
  -2   5   1       1677.71       1820.91        38.04 o
  -1   5   1        183.96        150.53         8.34 o
   0   5   1       1426.51       1428.17        59.83 o
   1   5   1         58.57         68.34         4.82 o
   2   5   1          3.08          1.53         3.53 o
   3   5   1         22.46         13.42         7.11 o
   4   5   1         82.90         69.45        19.36 o
  -4   6   1         30.60          3.66        46.50 o
  -3   6   1        148.31        127.29        14.62 o
  -2   6   1         56.01         60.87         6.75 o
  -1   6   1       1483.32       1419.11        35.53 o
   0   6   1       2891.67       2795.24        88.24 o
   1   6   1       5619.02       5567.61        64.19 o
   2   6   1        662.97        679.51        21.08 o
   3   6   1        786.47        760.05        34.52 o
   4   6   1        252.98        217.26        30.43 o
  -4   7   1         39.34         18.32        20.87 o
  -3   7   1        687.66        712.03        55.66 o
  -2   7   1        102.69         99.94         9.77 o
  -1   7   1       1091.84       1151.81        35.05 o
   0   7   1         20.42         44.19        15.79 o
   1   7   1        139.20        148.71         8.65 o
   2   7   1         11.30          7.10         4.29 o
   3   7   1        181.52        150.57        15.78 o
   4   7   1         18.76          8.51        13.20 o
  -4   8   1          1.94         14.61        18.30 o
  -3   8   1        201.06        164.90        27.28 o
  -2   8   1        283.60        287.10        16.21 o
  -1   8   1       1569.72       1577.28        35.44 o
   0   8   1        428.33        459.82        39.39 o
   1   8   1       5631.72       5473.27        74.01 o
   2   8   1          9.91          3.73         5.05 o
   3   8   1        769.58        790.05        44.72 o
   4   8   1         51.63         53.80        24.99 o
  -3   9   1        439.45        441.42        40.46 o
  -2   9   1        554.36        600.36        39.76 o
  -1   9   1        102.65        100.43         9.25 o
   0   9   1        596.93        643.66        47.89 o
   1   9   1          2.45          2.17         2.49 o
   2   9   1         15.37         17.00         6.52 o
   3   9   1        302.26        301.70        33.42 o
  -2  10   1        227.69        250.54        26.71 o
  -1  10   1        385.85        361.40        92.30 o
   0  10   1       1415.70       1460.85        73.32 o
   1  10   1        573.66        541.91        67.22 o
   2  10   1        396.60        421.93        33.61 o
  -2  11   1        202.94        229.34       309.64 o
  -1  11   1         53.76         -5.82        33.44 o
   0  11   1         97.80        100.39        22.88 o
   1  11   1          2.63         21.43        19.46 o
   2  11   1         46.57         39.99        79.88 o
  -1  12   1         23.67          7.92        25.19 o
   0  12   1        830.88        805.59        59.07 o
   1  12   1        124.78        199.74        55.07 o
  -4   0   2          0.70         17.66        21.15 o
  -2   0   2        385.15        505.33        40.27 o
   2   0   2       3335.96       3392.34       104.62 o
   4   0   2       1323.20       1348.51        99.50 o
  -4   1   2        697.92        785.30        54.21 o
  -3   1   2        245.10        230.09        25.53 o
  -2   1   2       3173.47       3354.08        59.37 o
  -1   1   2        420.54        475.34        19.88 o
   0   1   2        203.95        129.02         9.45 o
   1   1   2       1069.50       1245.51        32.67 o
   2   1   2        536.48        594.26        25.34 o
   3   1   2          7.65         -4.41        10.16 o
   4   1   2        270.66        268.43        32.85 o
  -4   2   2         19.76         -3.33        14.84 o
  -3   2   2        131.84        104.12        18.24 o
  -2   2   2        811.71        857.85        29.77 o
  -1   2   2       1880.12       1940.01        28.61 o
   0   2   2       3437.19       3012.24        71.12 o
   1   2   2       5384.78       5673.33        48.82 o
   2   2   2       4637.82       4897.43        91.16 o
   3   2   2       1181.71       1201.21        54.84 o
   4   2   2        455.82        475.16        42.35 o
  -4   3   2        345.98        357.74        37.34 o
  -3   3   2       4050.94       4288.76       118.66 o
  -2   3   2        601.30        607.21        21.97 o
  -1   3   2       2151.35       2353.33        28.59 o
   0   3   2       2004.16       1748.52        20.03 o
   1   3   2       5194.62       5690.19        44.37 o
   2   3   2          1.84         -1.95         4.74 o
   3   3   2          6.24          0.46         9.92 o
   4   3   2         12.18         30.07        13.79 o
  -4   4   2          6.38          1.90        14.04 o
  -3   4   2         90.36         86.27        12.84 o
  -2   4   2        177.21        157.14        10.55 o
  -1   4   2       2444.30       2458.64        33.82 o
   0   4   2         43.80         44.88         4.72 o
   1   4   2       8624.16       8984.06        72.47 o
   2   4   2        200.14        228.86        11.60 o
   3   4   2       2615.33       2528.43        62.98 o
   4   4   2          8.17         27.06        15.67 o
  -4   5   2         86.35         83.64        28.05 o
  -3   5   2       1004.96       1014.72        39.86 o
  -2   5   2       1016.03       1007.12        24.03 o
  -1   5   2       3017.91       2892.99        52.58 o
   0   5   2       2368.93       2503.64        51.33 o
   1   5   2        769.96        675.41        15.88 o
   2   5   2        137.07        160.55        10.58 o
   3   5   2          5.09         13.67         7.68 o
   4   5   2          4.37         19.67        22.30 o
  -4   6   2          0.08          5.23        10.93 o
  -3   6   2          0.26         -8.31         8.31 o
  -2   6   2        706.15        686.03        24.60 o
  -1   6   2        741.73        830.91        16.57 o
   0   6   2       1308.70       1263.17        59.19 o
   1   6   2        302.93        294.91        10.59 o
   2   6   2       2081.22       2011.80        36.59 o
   3   6   2        600.06        581.20        31.11 o
   4   6   2        565.26        572.18        56.76 o
  -4   7   2        428.14        421.14        37.89 o
  -3   7   2        147.69        146.14        19.98 o
  -2   7   2       1846.68       1836.19        40.31 o
  -1   7   2        138.85        116.62        11.57 o
   0   7   2       1856.82       1828.37        73.71 o
   1   7   2          5.26          0.91         2.06 o
   2   7   2        108.95        102.83         8.64 o
   3   7   2          0.41         -0.29         7.82 o
   4   7   2          2.14          6.97        11.24 o
  -4   8   2          4.23        -22.13        22.13 o
  -3   8   2          4.33         -6.18         9.34 o
  -2   8   2       1411.86       1500.26        35.98 o
  -1   8   2         96.93        101.75        12.92 o
   0   8   2       1183.22       1166.68        61.18 o
   1   8   2        199.86        219.67        11.89 o
   2   8   2       2445.91       2613.18        64.99 o
   3   8   2         15.37        -10.96        10.96 o
   4   8   2        380.80        383.26        57.28 o
  -3   9   2         50.24         79.02        19.98 o
  -2   9   2       1019.57        956.75        43.38 o
  -1   9   2        211.22        192.54        13.17 o
   0   9   2       3035.79       2889.90        99.41 o
   1   9   2          8.99          4.75         2.96 o
   2   9   2         40.45         32.37         8.49 o
   3   9   2          4.94         19.87        11.01 o
  -2  10   2        139.02        151.78        21.14 o
  -1  10   2        303.68        302.65        19.22 o
   0  10   2        256.93        266.27        33.16 o
   1  10   2        801.86        802.05       152.52 o
   2  10   2        652.83        571.42        40.56 o
  -2  11   2         11.77        -22.93        42.24 o
  -1  11   2        791.74        856.23       102.31 o
   0  11   2          5.15         18.18        16.54 o
   1  11   2        381.53        471.36        58.09 o
   2  11   2          0.05        -14.21        30.07 o
  -1  12   2        328.05        387.39        76.65 o
   0  12   2         13.59         35.04        16.74 o
   1  12   2        467.76        593.85        84.24 o
  -3   0   3        150.08        148.79        28.04 o
  -1   0   3      46026.24      47141.93       294.70 o
   1   0   3       3468.14       4175.18        88.79 o
   3   0   3       7416.99       7631.70       194.95 o
  -4   1   3        201.04        189.05        29.10 o
  -3   1   3       1629.07       1784.15        67.51 o
  -2   1   3       3297.42       3707.74        64.26 o
  -1   1   3      11235.75      11741.76        82.54 o
   0   1   3         43.35         41.76         4.42 o
   1   1   3       3036.17       3237.84        55.41 o
   2   1   3         19.74         17.54         6.02 o
   3   1   3        300.15        298.92        28.62 o
   4   1   3         32.65         29.65        15.24 o
  -4   2   3        227.65        259.50        32.84 o
  -3   2   3         62.82         47.31        11.85 o
  -2   2   3        252.92        289.75        18.27 o
  -1   2   3        267.28        279.73        13.69 o
   0   2   3       1893.67       1787.21        32.32 o
   1   2   3        673.29        659.01        18.36 o
   2   2   3       2027.10       2096.32        47.70 o
   3   2   3       1545.31       1623.85        63.66 o
   4   2   3        747.04        785.97        54.09 o
  -4   3   3        698.92        690.49        50.94 o
  -3   3   3        148.48        147.04        21.29 o
  -2   3   3       4929.80       5325.40        68.03 o
  -1   3   3        623.78        662.42        20.91 o
   0   3   3       8162.08       7582.25        56.69 o
   1   3   3       2754.06       3024.60        33.91 o
   2   3   3       1864.82       1951.28        35.95 o
   3   3   3         67.77         84.07        16.45 o
   4   3   3         15.76         21.46        14.46 o
  -4   4   3        319.88        298.65        34.78 o
  -3   4   3         21.08         12.06         9.71 o
  -2   4   3         33.33         38.04         5.03 o
  -1   4   3          4.37          6.83         3.39 o
   0   4   3       1880.84       1774.02        27.14 o
   1   4   3        108.48        111.05         7.03 o
   2   4   3       2084.10       2121.03        37.67 o
   3   4   3         86.93         90.26        19.85 o
   4   4   3       1158.10       1131.38        97.03 o
  -4   5   3        368.01        341.64        35.40 o
  -3   5   3        948.51        952.68        49.76 o
  -2   5   3       4704.24       4737.88       127.39 o
  -1   5   3       1279.78       1322.59        25.66 o
   0   5   3        998.51        881.10        13.72 o
   1   5   3         11.58         13.99         3.36 o
   2   5   3       1323.51       1342.76        30.58 o
   3   5   3        103.86         96.04        13.68 o
   4   5   3         22.64         32.69        16.02 o
  -4   6   3          3.43        -15.01        15.32 o
  -3   6   3        184.30        142.15        22.01 o
  -2   6   3         16.64          6.88         4.27 o
  -1   6   3        881.72        857.91        19.26 o
   0   6   3       1579.55       1517.18        23.64 o
   1   6   3        921.57        907.38        19.84 o
   2   6   3       1335.03       1345.89        30.54 o
   3   6   3        964.98       1011.80        40.12 o
   4   6   3        613.20        565.35        45.49 o
  -4   7   3          9.51         15.65        28.67 o
  -3   7   3       1752.59       1676.45        62.20 o
  -2   7   3         13.88         -0.40         6.91 o
  -1   7   3       2679.26       2558.86        53.82 o
   0   7   3        460.54        412.67        23.52 o
   1   7   3       1584.98       1592.12        36.25 o
   2   7   3        141.94        157.45        11.17 o
   3   7   3        148.60        118.48        15.56 o
   4   7   3          0.05        -10.30        36.56 o
  -4   8   3         22.44         70.11        26.65 o
  -3   8   3        125.11        125.27        18.19 o
  -2   8   3         37.14         28.47         6.57 o
  -1   8   3          5.74          5.48         3.37 o
   0   8   3        545.83        522.38        41.95 o
   1   8   3       1054.04       1046.80        34.08 o
   2   8   3        158.05        159.55        16.31 o
   3   8   3        768.10        780.17        67.47 o
   4   8   3         71.78        114.68        36.70 o
  -3   9   3        852.98        796.37        53.26 o
  -2   9   3        993.70        995.07        60.85 o
  -1   9   3        905.75        918.04        40.31 o
   0   9   3         16.04         25.80        14.91 o
   1   9   3        949.75        953.55        21.31 o
   2   9   3        480.54        508.27        26.49 o
   3   9   3         64.81         30.93        10.49 o
  -2  10   3          8.83         -5.68        10.34 o
  -1  10   3         89.50         76.47        12.14 o
   0  10   3        655.44        593.67        47.51 o
   1  10   3        179.97        165.44        29.95 o
   2  10   3        569.20        574.54       251.02 o
  -2  11   3        748.36       1208.40      2033.40 o
  -1  11   3         11.96         24.38        15.84 o
   0  11   3        582.61        609.66        52.44 o
   1  11   3         26.88         45.60        19.97 o
   2  11   3        449.85        610.38       179.11 o
  -1  12   3          0.24          9.18        20.18 o
   0  12   3         59.55         42.88        19.10 o
   1  12   3          9.96         10.56        34.32 o
  -4   0   4        387.97        414.26        57.61 o
  -2   0   4       3178.11       3515.35       111.12 o
   0   0   4        375.19        267.44        30.23 o
   2   0   4       1310.31       1241.58        66.14 o
   4   0   4       1571.42       1568.36       108.97 o
  -4   1   4        363.29        478.81        43.63 o
  -3   1   4        276.69        307.71        30.13 o
  -2   1   4      15037.00      16642.85       118.58 o
  -1   1   4       2471.11       2395.31        38.94 o
   0   1   4       9140.12       7228.38        55.49 o
   1   1   4       2062.06       2123.60        36.44 o
   2   1   4       8216.26       9147.91       104.16 o
   3   1   4        765.79        800.70        46.47 o
   4   1   4        169.32        188.51        28.73 o
  -4   2   4        140.69        166.39        27.07 o
  -3   2   4        877.13        887.68        49.19 o
  -2   2   4        505.79        535.13        21.59 o
  -1   2   4         31.93         39.55         4.44 o
   0   2   4       1256.33       1107.55        21.72 o
   1   2   4       2300.10       2293.73        30.38 o
   2   2   4        784.30        884.36        31.96 o
   3   2   4       1527.14       1524.45        63.03 o
   4   2   4        314.38        318.92        47.84 o
  -4   3   4         98.15         97.59        21.82 o
  -3   3   4       1354.05       1399.69        60.64 o
  -2   3   4         62.69         72.45         8.69 o
  -1   3   4      11066.18      11567.29        96.53 o
   0   3   4        744.09        792.00        18.08 o
   1   3   4       1532.01       1382.24        22.61 o
   2   3   4         28.74         30.13         5.94 o
   3   3   4       1024.16       1071.42        52.37 o
   4   3   4         62.66         85.37        20.10 o
  -4   4   4         88.92         61.08        36.09 o
  -3   4   4        558.75        553.08        38.19 o
  -2   4   4         49.71         53.87         7.20 o
  -1   4   4         25.07         31.97         4.21 o
   0   4   4       2385.24       2373.43        30.64 o
   1   4   4       1649.94       1797.77        26.73 o
   2   4   4         22.53         21.27         5.29 o
   3   4   4       1625.80       1702.29        66.33 o
   4   4   4        177.57        169.60        32.63 o
  -4   5   4         25.62          7.01        13.08 o
  -3   5   4        906.27        927.95        76.95 o
  -2   5   4        634.79        631.72        24.97 o
  -1   5   4       6688.20       7009.95        57.85 o
   0   5   4        806.64        694.28        14.92 o
   1   5   4       3860.91       3894.38        59.87 o
   2   5   4        658.38        643.26        19.86 o
   3   5   4       1569.73       1599.98        64.62 o
   4   5   4         18.55        -10.66        13.62 o
  -4   6   4        295.06        302.95        33.79 o
  -3   6   4        364.83        371.35        30.62 o
  -2   6   4        280.85        264.20        18.25 o
  -1   6   4         63.36         71.09         5.62 o
   0   6   4       1021.37       1120.62        21.43 o
   1   6   4         14.00         19.46         3.76 o
   2   6   4        403.81        404.11        16.47 o
   3   6   4        755.01        768.64        83.33 o
   4   6   4       1236.39       1124.62        64.74 o
  -4   7   4         68.06         86.01        22.62 o
  -3   7   4         53.54         50.45        12.57 o
  -2   7   4       2085.39       2134.46        43.88 o
  -1   7   4        151.07        155.48         8.10 o
   0   7   4       4505.95       4564.07        39.28 o
   1   7   4        131.77        136.07         8.91 o
   2   7   4       1458.15       1501.67        38.99 o
   3   7   4         20.44          1.44        18.07 o
   4   7   4         46.45         14.87        13.02 o
  -3   8   4        354.40        334.64        28.36 o
  -2   8   4        119.16        108.62        10.30 o
  -1   8   4        162.55        137.81         8.40 o
   0   8   4        549.67        489.06        41.09 o
   1   8   4          1.65         -2.16         2.45 o
   2   8   4        619.24        684.74        23.31 o
   3   8   4        156.64        174.31        24.46 o
   4   8   4        657.34        652.11        79.00 o
  -3   9   4        235.90        245.71        31.23 o
  -2   9   4         28.39         11.84         7.05 o
  -1   9   4       2033.51       2243.39        56.39 o
   0   9   4       1238.59       1215.63        65.03 o
   1   9   4        663.02        707.41        20.35 o
   2   9   4        143.46        168.39        14.57 o
   3   9   4        203.07        187.41        22.35 o
  -2  10   4          0.81         -9.57        23.61 o
  -1  10   4         26.35         36.60        13.59 o
   0  10   4         15.99         33.91        16.00 o
   1  10   4         12.47         24.79        24.25 o
   2  10   4         55.53         63.17        23.47 o
  -2  11   4         29.35         34.49        48.96 o
  -1  11   4        917.44       1015.64       126.90 o
   0  11   4         40.34         40.73        16.18 o
   1  11   4        563.51        654.51       124.55 o
   2  11   4         62.89         38.30        29.64 o
  -1  12   4          3.94         17.61        15.79 o
   0  12   4         11.74         38.63        15.96 o
   1  12   4         88.92        122.82        31.17 o
  -3   0   5       5462.78       5954.22       180.74 o
  -1   0   5       2207.54       2241.99        72.00 o
   1   0   5       2191.00       2535.08        83.26 o
   3   0   5       1006.83       1069.44        75.50 o
  -4   1   5          4.31         -5.48        25.59 o
  -3   1   5        246.03        276.59        28.26 o
  -2   1   5        287.54        317.89        20.30 o
  -1   1   5       3293.82       3266.32        56.94 o
   0   1   5       3617.88       3341.50        83.26 o
   1   1   5       7997.98       8191.01        76.93 o
   2   1   5        954.47       1098.08        36.88 o
   3   1   5       1570.98       1590.27        65.52 o
   4   1   5        129.65        109.99        23.15 o
  -4   2   5        312.40        346.34        38.23 o
  -3   2   5        594.36        642.93        42.44 o
  -2   2   5        987.01       1113.53        36.11 o
  -1   2   5        587.45        590.17        15.08 o
   0   2   5         53.58         64.60         5.67 o
   1   2   5        701.52        735.33        17.77 o
   2   2   5         28.82         31.17         7.09 o
   3   2   5        254.23        238.78        26.65 o
   4   2   5        665.46        673.99        51.83 o
  -4   3   5        280.96        272.84        49.57 o
  -3   3   5        108.58        101.74        19.17 o
  -2   3   5       1425.27       1523.90        49.64 o
  -1   3   5        924.24        934.69        19.56 o
   0   3   5      17145.96      16011.02       110.36 o
   1   3   5        908.31        883.25        18.84 o
   2   3   5       3894.06       4226.73        54.87 o
   3   3   5         98.54        116.60        19.44 o
   4   3   5       1268.13       1295.80        69.78 o
  -4   4   5        562.73        569.96        47.72 o
  -3   4   5          3.45          0.88        11.67 o
  -2   4   5       2001.53       2193.68        53.99 o
  -1   4   5          7.76         13.54         3.34 o
   0   4   5         41.88         63.08         5.86 o
   1   4   5        594.62        646.85        16.86 o
   2   4   5        422.46        420.86        17.71 o
   3   4   5         11.31         13.71        21.44 o
   4   4   5        965.31        946.66        59.33 o
  -4   5   5         30.37         52.15        21.82 o
  -3   5   5        145.06        159.97        28.59 o
  -2   5   5       1868.59       1932.65        49.77 o
  -1   5   5       3702.36       3953.60        52.14 o
   0   5   5       4504.14       3994.02        53.09 o
   1   5   5       1389.08       1391.30        27.06 o
   2   5   5       2902.68       2822.60        51.83 o
   3   5   5       1062.21       1078.96        54.68 o
   4   5   5        167.05        151.59        26.25 o
  -4   6   5        197.82        170.50        31.52 o
  -3   6   5        375.75        325.26        29.39 o
  -2   6   5        454.92        417.02        18.12 o
  -1   6   5        856.55        821.82        19.68 o
   0   6   5        510.99        496.57        16.06 o
   1   6   5        105.39         99.83         7.31 o
   2   6   5          3.07          2.03         4.66 o
   3   6   5        372.40        380.97        32.59 o
   4   6   5          7.91        -16.32        16.32 o
  -4   7   5         50.05         30.39        14.17 o
  -3   7   5        464.47        404.91        31.53 o
  -2   7   5         48.53         42.78         7.40 o
  -1   7   5       2777.39       2692.96        35.51 o
   0   7   5         64.75         58.39         5.19 o
   1   7   5       2987.57       2883.97        59.84 o
   2   7   5        138.44        148.51        11.56 o
   3   7   5       1624.56       1511.49       140.26 o
   4   7   5          5.24         57.12        28.97 o
  -3   8   5         54.53         50.70        11.83 o
  -2   8   5         39.40         34.42        10.16 o
  -1   8   5        678.27        585.00        15.84 o
   0   8   5        302.53        330.96        11.44 o
   1   8   5        308.10        312.06        12.66 o
   2   8   5         14.55         13.32         5.23 o
   3   8   5        140.38        126.57        23.17 o
   4   8   5          3.70         30.06        25.32 o
  -3   9   5        311.22        296.65        42.57 o
  -2   9   5        252.93        258.25        17.85 o
  -1   9   5       2687.97       2806.57       107.57 o
   0   9   5        126.70        101.06        11.57 o
   1   9   5       1510.98       1508.28        55.78 o
   2   9   5        436.34        457.47        23.66 o
   3   9   5        566.17        519.91        42.39 o
  -2  10   5        472.38        453.29        36.64 o
  -1  10   5        106.07        135.27        14.90 o
   0  10   5          3.54         -6.61        11.55 o
   1  10   5        127.25        114.99        12.19 o
   2  10   5        206.29        184.81        66.58 o
  -2  11   5        483.82        846.10      1095.74 o
  -1  11   5          0.37          5.77        16.64 o
   0  11   5       1339.06       1326.10        72.50 o
   1  11   5          5.17         32.48        33.25 o
   2  11   5        365.52        396.32       120.68 o
  -1  12   5         18.10         25.08        20.72 o
   0  12   5         27.38         23.83        15.17 o
   1  12   5        245.97        381.20        97.95 o
  -4   0   6        676.17        687.72        73.33 o
  -2   0   6        153.50        218.42        30.66 o
   0   0   6       2882.38       2330.20       101.25 o
   2   0   6       1472.66       1869.52        86.94 o
   4   0   6        104.77        117.32        31.53 o
  -4   1   6         35.19         39.27        29.30 o
  -3   1   6        455.82        490.67        38.05 o
  -2   1   6       1974.99       2060.51        49.24 o
  -1   1   6         99.16        107.41        13.68 o
   0   1   6       3396.04       3164.63       105.31 o
   1   1   6        440.98        452.81        18.17 o
   2   1   6       5782.20       6096.26        89.81 o
   3   1   6        201.20        206.29        28.36 o
   4   1   6       1078.44       1076.51        64.61 o
  -4   2   6        266.52        297.76        35.87 o
  -3   2   6        726.05        754.35        46.79 o
  -2   2   6       1604.67       1608.25        44.02 o
  -1   2   6       2865.75       2875.37        41.53 o
   0   2   6       3542.60       3380.92        44.34 o
   1   2   6        129.20        118.71         9.22 o
   2   2   6         10.76         25.17         7.41 o
   3   2   6         19.88         18.03        10.73 o
   4   2   6        198.87        170.31        27.67 o
  -4   3   6          0.22        -11.66        14.26 o
  -3   3   6        245.51        341.70        32.15 o
  -2   3   6         79.84         78.74         9.93 o
  -1   3   6       3710.34       3909.20        46.18 o
   0   3   6       3950.04       3826.70        51.86 o
   1   3   6       8719.48       8767.39        61.45 o
   2   3   6        553.92        608.86        21.58 o
   3   3   6       3164.20       3039.78        91.96 o
   4   3   6        644.01        606.74        50.13 o
  -4   4   6          8.99         15.60        20.70 o
  -3   4   6       1343.33       1415.95        62.49 o
  -2   4   6        147.96        150.15        11.42 o
  -1   4   6       3835.15       3941.31        48.80 o
   0   4   6        139.94        128.38         8.64 o
   1   4   6       1219.22       1267.99        24.63 o
   2   4   6          0.40          3.85         5.00 o
   3   4   6         61.64         28.53        23.17 o
   4   4   6         14.88          7.63        12.56 o
  -4   5   6         55.34         65.44        25.26 o
  -3   5   6        261.65        244.95        26.57 o
  -2   5   6        172.17        185.48        11.81 o
  -1   5   6        734.25        718.46        19.46 o
   0   5   6        154.12        103.04         7.21 o
   1   5   6       4171.85       4109.46        65.90 o
   2   5   6       1249.95       1232.28        29.01 o
   3   5   6        862.01        868.84        50.40 o
   4   5   6         30.90         14.50        29.93 o
  -4   6   6        513.49        497.62        96.06 o
  -3   6   6        412.95        418.81        33.39 o
  -2   6   6        739.30        782.88        25.08 o
  -1   6   6        170.44        187.96        10.56 o
   0   6   6        980.76        921.10        20.46 o
   1   6   6         66.73         82.11         7.31 o
   2   6   6         20.73         24.27         5.63 o
   3   6   6        382.10        316.33        33.06 o
   4   6   6         35.58         37.12        25.03 o
  -4   7   6         53.16         45.97        20.53 o
  -3   7   6         10.42          2.66         8.27 o
  -2   7   6        407.60        391.78        17.93 o
  -1   7   6        229.54        230.78        11.14 o
   0   7   6       3292.18       3211.77        36.12 o
   1   7   6        294.90        268.47        12.06 o
   2   7   6       2133.19       2221.18        46.22 o
   3   7   6         34.71         52.08        15.06 o
   4   7   6        203.43        259.10        52.03 o
  -3   8   6         19.02          7.64         8.69 o
  -2   8   6       1732.19       1690.16        40.87 o
  -1   8   6        113.10        104.72         7.44 o
   0   8   6       1029.66       1064.41        22.86 o
   1   8   6          4.92          6.35         5.32 o
   2   8   6         13.21         10.94         6.85 o
   3   8   6         86.06         63.04        16.81 o
   4   8   6         89.93         71.89        33.06 o
  -3   9   6         58.59         44.97        19.38 o
  -2   9   6         74.18         84.97        11.32 o
  -1   9   6         31.27         22.52         3.42 o
   0   9   6       1858.42       1821.92        46.27 o
   1   9   6       1120.79       1195.01        40.15 o
   2   9   6        774.83        804.81        44.47 o
   3   9   6         83.60         68.53        19.68 o
  -2  10   6        518.77        514.43        39.33 o
  -1  10   6        150.40        198.17        18.92 o
   0  10   6        142.70        110.77        21.66 o
   1  10   6         76.14         90.39        12.56 o
   2  10   6         36.74          7.95        29.49 o
  -2  11   6          0.51          9.54        57.67 o
  -1  11   6        364.14        411.54        48.06 o
   0  11   6          2.29         -6.85        13.74 o
   1  11   6       1440.87       1720.54       175.40 o
   2  11   6         24.77        -10.42        19.76 o
  -1  12   6        432.63        520.91        56.90 o
   0  12   6         35.77         27.57        41.93 o
   1  12   6          2.53          7.04        19.80 o
  -3   0   7       4439.79       4732.18       165.46 o
   1   0   7       8616.29       9940.84       191.74 o
   3   0   7         53.41         39.25        19.90 o
  -4   1   7         21.26         29.42        14.19 o
  -3   1   7        763.58        764.64        47.41 o
  -2   1   7         91.05         82.49        11.24 o
  -1   1   7        934.06        908.30        38.34 o
   0   1   7       1260.74       1209.23        56.37 o
   1   1   7      13000.42      13553.59       101.56 o
   2   1   7       2334.55       2624.34        61.09 o
   3   1   7       2410.85       2485.56        86.50 o
   4   1   7        140.32        128.70        24.10 o
  -4   2   7        862.14        892.30        59.68 o
  -3   2   7       1324.79       1398.34        63.98 o
  -2   2   7       1987.46       2045.87        61.44 o
  -1   2   7       1603.23       1613.28        35.17 o
   0   2   7       2208.27       2161.93        41.77 o
   1   2   7       1693.50       1811.08        35.51 o
   2   2   7        241.96        262.67        17.57 o
   3   2   7        179.13        169.84        23.25 o
   4   2   7         89.00         74.29        21.17 o
  -4   3   7         37.34         53.25        32.06 o
  -3   3   7         18.71         16.95        17.62 o
  -2   3   7        438.25        411.41        20.73 o
  -1   3   7          6.66         11.70         4.48 o
   0   3   7        758.22        617.45        18.44 o
   1   3   7          5.83          9.49         3.34 o
   2   3   7       3435.43       3550.51        53.81 o
   3   3   7        314.78        328.04        31.98 o
   4   3   7        394.14        371.25        40.74 o
  -4   4   7        626.25        662.63        52.55 o
  -3   4   7         39.83         50.48        16.53 o
  -2   4   7       2610.09       2811.17        61.06 o
  -1   4   7       1021.07       1121.36        27.42 o
   0   4   7       3579.17       3351.20        43.82 o
   1   4   7         53.33         74.14         7.31 o
   2   4   7        644.65        672.14        21.92 o
   3   4   7        323.57        311.41        31.49 o
   4   4   7         67.59         67.13        19.13 o
  -4   5   7         34.07         18.46        24.17 o
  -3   5   7          5.14         27.47        12.59 o
  -2   5   7        424.01        467.75        18.48 o
  -1   5   7        161.82        177.25        11.89 o
   0   5   7       1279.24       1297.99        26.92 o
   1   5   7        641.54        592.68        22.59 o
   2   5   7       5549.24       5501.82        78.01 o
   3   5   7        517.68        526.37        42.14 o
   4   5   7        751.31        744.63        79.50 o
  -4   6   7        212.88        193.14        29.25 o
  -3   6   7        829.65        833.95        47.97 o
  -2   6   7        480.46        498.98        20.77 o
  -1   6   7        834.26        818.11        22.62 o
   0   6   7       1681.97       1576.21        28.62 o
   1   6   7       1692.55       1609.88        33.56 o
   2   6   7          2.62          6.78         5.31 o
   3   6   7        263.66        243.72        40.06 o
   4   6   7         30.36         40.12        19.12 o
  -4   7   7          0.07        -18.87        18.87 o
  -3   7   7          4.47         14.63        14.93 o
  -2   7   7          0.77          3.57         6.97 o
  -1   7   7        638.70        670.42        19.72 o
   0   7   7         34.19         36.65         4.82 o
   1   7   7       2303.51       2293.54        41.75 o
   2   7   7         96.59        105.69        10.55 o
   3   7   7       1175.97       1139.70        51.09 o
   4   7   7         94.25         84.43        33.49 o
  -3   8   7        555.19        457.72        37.35 o
  -2   8   7          8.71          9.08         5.19 o
  -1   8   7       1417.29       1317.50        27.56 o
   0   8   7        126.76        131.36         8.31 o
   1   8   7        769.60        747.12        25.50 o
   2   8   7         63.58         38.01         8.15 o
   3   8   7          1.49         14.53        12.55 o
   4   8   7          1.17         21.48        21.52 o
  -3   9   7        241.74        158.60        31.54 o
  -2   9   7        544.64        503.76        33.15 o
  -1   9   7         87.20         83.99         6.69 o
   0   9   7        251.91        256.64        13.15 o
   1   9   7        223.07        291.49        19.90 o
   2   9   7        955.55        931.93        42.94 o
   3   9   7        719.94        740.99        74.70 o
  -2  10   7        344.42        340.64        32.23 o
  -1  10   7        315.78        323.79        23.60 o
   0  10   7       1136.45        969.76        59.96 o
   1  10   7        174.25        172.01        19.00 o
   2  10   7         85.14         69.13        24.59 o
  -2  11   7         33.62         23.80        22.06 o
  -1  11   7         11.36         15.62        15.91 o
   0  11   7        228.07        300.92        35.61 o
   1  11   7         52.41         54.78        21.44 o
   2  11   7        656.60        718.90        79.58 o
  -1  12   7         48.78         82.54        25.29 o
   0  12   7        493.21        571.18        51.34 o
   1  12   7         37.54         68.61        23.82 o
  -4   0   8       1993.22       1972.12       126.17 o
  -2   0   8       4689.51       5090.86       395.94 o
   0   0   8      21229.06      19118.18       327.34 o
   2   0   8       2700.51       2755.96        81.20 o
   4   0   8         57.75         95.88        34.04 o
  -4   1   8        630.43        630.49        51.01 o
  -3   1   8         35.91         52.87        25.36 o
  -2   1   8         42.05         49.13         7.02 o
  -1   1   8        106.97        115.85        12.24 o
   0   1   8        113.49        100.61         7.35 o
   1   1   8        385.11        450.77        19.17 o
   2   1   8       3046.75       3110.98        70.79 o
   3   1   8        597.39        576.40        50.38 o
   4   1   8       1032.05       1161.38        69.34 o
  -4   2   8        261.40        259.37        35.33 o
  -3   2   8        896.68        995.06        54.70 o
  -2   2   8       1550.36       1590.30        49.78 o
  -1   2   8       3386.42       3485.32        82.63 o
   0   2   8       1709.33       1655.96        25.57 o
   1   2   8       4615.83       4764.83        59.47 o
   2   2   8       1453.21       1538.28        42.92 o
   3   2   8        108.48        148.25        23.54 o
   4   2   8        127.40        138.49        35.47 o
  -4   3   8         28.88         33.79        16.44 o
  -3   3   8        342.75        347.97        33.42 o
  -2   3   8         35.13         42.15         7.22 o
  -1   3   8       1023.79       1103.21        33.17 o
   0   3   8        241.57        239.21        11.78 o
   1   3   8       1143.24       1160.81        25.68 o
   2   3   8          9.92         11.15         5.55 o
   3   3   8       4448.85       4586.47       124.64 o
   4   3   8         86.81         50.87        23.15 o
  -4   4   8          1.68         11.49        16.05 o
  -3   4   8       1780.80       1859.51       106.60 o
  -2   4   8        102.46        114.86        10.84 o
  -1   4   8       2813.69       2917.56        59.21 o
   0   4   8        535.76        569.66        18.74 o
   1   4   8       4712.76       4612.04        80.57 o
   2   4   8         33.89         43.11         7.07 o
   3   4   8        110.51        116.33        22.66 o
   4   4   8         20.91          7.82        14.86 o
  -4   5   8         49.30         39.45        41.35 o
  -3   5   8         65.09         74.90        29.91 o
  -2   5   8        384.11        401.43        17.75 o
  -1   5   8         59.51         45.44         7.07 o
   0   5   8         75.54         83.78         7.71 o
   1   5   8       1400.15       1277.39        51.60 o
   2   5   8       2265.26       2345.29        46.44 o
   3   5   8        789.99        813.84        53.61 o
   4   5   8        105.05        120.48        27.00 o
  -4   6   8        169.67        180.51        37.47 o
  -3   6   8        388.00        387.33        34.03 o
  -2   6   8       1842.80       1819.46        40.69 o
  -1   6   8       1551.35       1471.41        42.58 o
   0   6   8       1709.81       1611.01        30.82 o
   1   6   8       2630.90       2493.75        43.72 o
   2   6   8        985.48       1006.21        28.38 o
   3   6   8        518.33        503.52        42.96 o
   4   6   8         29.44         15.40        29.42 o
  -4   7   8         66.94         77.52        28.63 o
  -3   7   8         17.07          9.15         9.23 o
  -2   7   8          9.89          4.53         6.87 o
  -1   7   8         13.78         12.67         4.20 o
   0   7   8        246.12        242.47        12.04 o
   1   7   8         44.48         43.95         5.86 o
   2   7   8       2239.37       2239.22        73.70 o
   3   7   8          3.62         14.09        12.15 o
   4   7   8        739.35        670.23        58.04 o
  -3   8   8         99.88        102.92        18.78 o
  -2   8   8       1299.03       1218.94        48.36 o
  -1   8   8        264.02        259.85        13.24 o
   0   8   8       1066.34       1068.10        33.23 o
   1   8   8        395.74        384.97        17.14 o
   2   8   8       1369.56       1280.65        49.47 o
   3   8   8         11.81         18.19        13.93 o
  -3   9   8          5.40         10.17        16.10 o
  -2   9   8         42.66         35.74         9.53 o
  -1   9   8         60.24         49.44         5.99 o
   0   9   8        288.90        301.45        16.06 o
   1   9   8        273.91        323.93        22.07 o
   2   9   8        565.01        546.84        41.63 o
   3   9   8        283.15        280.14        48.26 o
  -2  10   8        251.11        233.38       117.60 o
  -1  10   8        490.96        556.50        51.27 o
   0  10   8         69.00         68.37        18.95 o
   1  10   8        565.10        636.88        36.36 o
   2  10   8        108.05        119.15        27.82 o
  -2  11   8          9.34        -45.88        80.13 o
  -1  11   8         45.12         59.63        20.66 o
   0  11   8          6.68         17.06        18.04 o
   1  11   8        155.23        162.36        31.09 o
   2  11   8          0.25        -13.68        22.06 o
  -1  12   8        472.82        625.55        84.18 o
   0  12   8         52.54         47.08        19.53 o
   1  12   8        292.96        308.56        71.69 o
  -3   0   9         78.95         77.43        25.32 o
  -1   0   9       3875.36       3384.85        66.79 o
   1   0   9       3019.23       2540.81        59.77 o
   3   0   9       2414.60       2432.55       134.74 o
  -4   1   9          2.09          9.39        27.40 o
  -3   1   9        381.02        369.98        34.61 o
  -2   1   9        324.26        314.67        17.17 o
  -1   1   9       1198.94       1236.10        34.02 o
   0   1   9        138.34        148.95        19.84 o
   1   1   9        517.06        520.63        20.90 o
   2   1   9          7.10         15.65         8.17 o
   3   1   9       1347.45       1416.88        95.44 o
   4   1   9        258.29        253.13        35.35 o
  -4   2   9        102.08        125.85        26.68 o
  -3   2   9        455.25        477.25        39.35 o
  -2   2   9       1878.89       1925.75        52.67 o
  -1   2   9       4195.11       4195.04        90.79 o
   0   2   9       2669.91       2471.87        31.22 o
   1   2   9       2490.62       2278.08        42.13 o
   2   2   9       3629.82       3603.45        68.04 o
   3   2   9        663.40        731.80        52.57 o
   4   2   9        291.85        264.49        43.33 o
  -4   3   9        340.25        394.74        43.16 o
  -3   3   9         44.83         37.71        13.30 o
  -2   3   9        468.57        472.32        21.11 o
  -1   3   9        310.69        317.28        16.62 o
   0   3   9        192.49        179.59        10.18 o
   1   3   9         25.85         33.10         8.81 o
   2   3   9       1729.18       1680.86        39.14 o
   3   3   9       1083.14       1098.63        65.56 o
   4   3   9        757.02        681.62        78.80 o
  -4   4   9        131.40        156.11        28.78 o
  -3   4   9        131.89        125.04        21.07 o
  -2   4   9       2952.40       2951.08        81.22 o
  -1   4   9         34.02         30.81         7.51 o
   0   4   9       6655.05       6264.38        90.68 o
   1   4   9        454.39        403.27        15.85 o
   2   4   9       4434.07       4398.39        93.01 o
   3   4   9          9.01          3.49        22.21 o
   4   4   9        342.92        369.02        53.81 o
  -4   5   9        188.91        178.15        40.24 o
  -3   5   9        204.59        184.22        25.56 o
  -2   5   9        597.09        613.92        26.74 o
  -1   5   9        256.34        253.17        17.19 o
   0   5   9         54.52         52.42         6.33 o
   1   5   9         93.58         96.27         8.65 o
   2   5   9        176.06        177.50        15.62 o
   3   5   9        112.93        121.27        24.21 o
   4   5   9        553.15        475.56        51.15 o
  -4   6   9         56.82         28.09        18.90 o
  -3   6   9        337.63        304.52        31.62 o
  -2   6   9        312.60        299.04        19.40 o
  -1   6   9       1922.51       1905.50        48.51 o
   0   6   9       1335.68       1444.63        30.76 o
   1   6   9       3116.94       3054.49        50.81 o
   2   6   9         58.21         64.40         9.29 o
   3   6   9        796.38        819.77       102.46 o
  -4   7   9         29.19          1.20        21.76 o
  -3   7   9        323.40        305.56        34.37 o
  -2   7   9          1.10          3.08         5.99 o
  -1   7   9         11.07          8.14         6.49 o
   0   7   9          1.14         -1.28         3.84 o
   1   7   9         62.85         72.69         8.53 o
   2   7   9          1.01         -4.22         7.16 o
   3   7   9        335.79        355.90        73.03 o
  -3   8   9        553.11        487.56        58.78 o
  -2   8   9         26.52         40.50         9.02 o
  -1   8   9       2413.61       2441.42        46.23 o
   0   8   9         64.61         71.77         8.30 o
   1   8   9       1936.45       2082.91        40.87 o
   2   8   9          1.40         -8.37         8.37 o
   3   8   9        557.25        527.18        46.07 o
  -3   9   9        241.21        175.83        35.86 o
  -2   9   9        129.52        127.19        20.74 o
  -1   9   9         25.17         34.82         7.53 o
   0   9   9         24.48         22.96         4.87 o
   1   9   9          4.34         20.54         7.00 o
   2   9   9         29.78         22.29         8.78 o
   3   9   9        353.82        292.25        51.04 o
  -2  10   9        214.11        343.85        49.48 o
  -1  10   9        312.06        360.52        89.43 o
   0  10   9        910.73        964.59        59.42 o
   1  10   9        468.17        510.61        33.73 o
   2  10   9        544.15        634.15        56.86 o
  -2  11   9         79.85         63.34        45.39 o
  -1  11   9         22.56         20.85        19.02 o
   0  11   9         55.79         84.85        21.68 o
   1  11   9          4.55        -10.87        23.67 o
   2  11   9        173.37        134.99        35.94 o
  -1  12   9         91.82        103.23        41.68 o
   0  12   9        361.83        349.31        40.49 o
   1  12   9         75.15        113.72        36.93 o
  -4   0  10        354.57        378.24        58.28 o
  -2   0  10        499.05        527.47        27.53 o
   0   0  10      14073.21      14023.26       301.43 o
   2   0  10       2179.89       2290.12        80.84 o
   4   0  10        956.56        895.68       100.40 o
  -4   1  10         71.33         71.30        26.60 o
  -3   1  10        131.52        141.99        24.75 o
  -2   1  10       1300.53       1349.40        39.11 o
  -1   1  10        113.74        136.43        12.37 o
   0   1  10         34.29         36.53        20.27 o
   1   1  10        221.17        236.65        14.85 o
   2   1  10         46.96         53.76        12.37 o
   3   1  10         65.52         49.14        35.81 o
   4   1  10        225.11        285.76        40.78 o
  -4   2  10         87.68        125.76        26.76 o
  -3   2  10        160.15        185.26        26.71 o
  -2   2  10        464.84        480.45        23.77 o
  -1   2  10       2231.63       2226.01        53.02 o
   0   2  10       3045.52       3077.95        59.06 o
   1   2  10       2837.85       2674.72        59.75 o
   2   2  10       3331.61       3478.34        81.64 o
   3   2  10        909.89        936.82        61.40 o
   4   2  10        638.04        617.45        59.07 o
  -4   3  10         52.65         69.80        28.49 o
  -3   3  10        684.15        763.37        50.29 o
  -2   3  10        435.74        435.02        22.79 o
  -1   3  10       2146.77       2200.61        37.56 o
   0   3  10        317.94        299.34        13.49 o
   1   3  10        354.13        364.89        17.80 o
   2   3  10          6.26         15.37         6.60 o
   3   3  10         25.05         54.66        19.25 o
   4   3  10         15.01         22.66        15.31 o
  -4   4  10          0.26         18.56        20.68 o
  -3   4  10        268.06        269.41        30.54 o
  -2   4  10        287.01        281.68        18.86 o
  -1   4  10       2625.55       2578.84        52.92 o
   0   4  10         69.61         80.73         8.22 o
   1   4  10       5346.62       5059.95        92.11 o
   2   4  10        319.22        312.53        19.95 o
   3   4  10       1477.58       1430.53        75.33 o
  -4   5  10        145.94        122.31        35.79 o
  -3   5  10        414.13        355.91        38.42 o
  -2   5  10        151.59        161.42        14.43 o
  -1   5  10       1171.40       1084.42        37.40 o
   0   5  10        431.60        445.53        19.39 o
   1   5  10        574.26        593.39        21.14 o
   2   5  10         89.37         84.47        11.67 o
   3   5  10        166.10        147.34        25.84 o
  -4   6  10         25.42         18.87        16.45 o
  -3   6  10         26.16         21.96        13.17 o
  -2   6  10        276.48        293.72        19.73 o
  -1   6  10        817.37        759.53        26.29 o
   0   6  10       2946.30       2755.78        48.77 o
   1   6  10        500.76        447.90        18.12 o
   2   6  10        406.70        385.71        23.69 o
   3   6  10        763.77        729.72        54.57 o
  -4   7  10        201.01         86.04        27.18 o
  -3   7  10         77.36         64.26        17.89 o
  -2   7  10        755.76        667.50        29.35 o
  -1   7  10         58.35         45.54         9.40 o
   0   7  10        125.19        105.94        10.04 o
   1   7  10          0.56         -3.30         4.75 o
   2   7  10         33.25         33.97         8.77 o
   3   7  10          9.96         30.28        17.97 o
  -3   8  10          3.74          7.11         9.64 o
  -2   8  10        556.42        512.98        29.06 o
  -1   8  10         93.80         88.69         9.89 o
   0   8  10       1598.45       1610.92        37.65 o
   1   8  10          1.73         11.24         5.47 o
   2   8  10       1298.03       1222.33        51.36 o
   3   8  10         23.77         23.63        14.13 o
  -3   9  10         14.11          9.60        16.45 o
  -2   9  10        527.08        460.32        27.60 o
  -1   9  10        144.80        140.30        13.29 o
   0   9  10        424.03        432.47        28.46 o
   1   9  10        183.76        217.04        20.03 o
   2   9  10         37.91         39.43        11.02 o
   3   9  10         22.55        -24.89        24.89 o
  -2  10  10        114.53        124.01        29.03 o
  -1  10  10        819.35        852.40        60.87 o
   0  10  10        252.00        275.06        31.84 o
   1  10  10        870.00        970.99        48.38 o
   2  10  10        231.33        233.25        35.09 o
  -2  11  10          0.27        -73.24        73.24 o
  -1  11  10        282.72        326.99        42.17 o
   0  11  10          0.28         -7.05        14.10 o
   1  11  10          0.09         37.50        20.97 o
   2  11  10          6.50         -5.71        18.03 o
  -1  12  10        485.72        609.81        79.17 o
   0  12  10         80.67         78.18        22.89 o
   1  12  10        409.03        548.38        76.02 o
  -3   0  11        136.98        156.18        33.80 o
  -1   0  11       5517.52       5476.37       268.20 o
   1   0  11       6492.58       6118.09        70.97 o
   3   0  11       2570.01       2952.39       158.24 o
  -4   1  11         65.32         98.06        36.11 o
  -3   1  11        863.37        795.07        51.85 o
  -2   1  11        394.62        414.97        24.78 o
  -1   1  11       5109.04       4978.28       202.75 o
   0   1  11        366.71        335.56        35.33 o
   1   1  11        297.27        278.99        13.35 o
   2   1  11          1.30         18.44        14.27 o
   3   1  11          0.28         34.38        18.53 o
  -4   2  11          1.00         15.72        19.30 o
  -3   2  11          9.17          7.68        22.91 o
  -2   2  11        235.16        236.69        19.18 o
  -1   2  11        416.04        410.39        19.16 o
   0   2  11       3091.14       3317.94        58.15 o
   1   2  11       2587.35       2523.14        44.17 o
   2   2  11       1790.81       1719.30        75.79 o
   3   2  11        156.11        172.11        31.65 o
  -4   3  11        531.53        613.83        73.45 o
  -3   3  11        216.14        170.64        26.37 o
  -2   3  11       1171.50       1149.45        41.87 o
  -1   3  11        134.96        154.96        13.41 o
   0   3  11       2938.63       2771.98        62.65 o
   1   3  11        965.44       1029.40        31.27 o
   2   3  11        344.37        368.72        36.31 o
   3   3  11          0.63         -2.81        13.66 o
  -4   4  11          9.30         16.69        25.75 o
  -3   4  11         68.28         62.94        16.56 o
  -2   4  11        105.11        109.11        13.55 o
  -1   4  11         61.77         90.82         9.80 o
   0   4  11       3752.85       3536.86        58.51 o
   1   4  11        325.94        299.85        13.80 o
   2   4  11       1794.03       1755.45        55.19 o
   3   4  11         41.93         60.01        20.89 o
  -4   5  11        213.37        217.60        45.42 o
  -3   5  11          6.21         24.81        13.04 o
  -2   5  11        958.87        957.67        49.97 o
  -1   5  11        596.59        565.34        28.11 o
   0   5  11       1122.91       1158.48        28.65 o
   1   5  11        394.71        419.73        19.08 o
   2   5  11        185.80        192.51        20.09 o
   3   5  11         21.28         15.44        13.98 o
  -3   6  11         83.58         94.73        20.14 o
  -2   6  11         82.49         87.52        13.82 o
  -1   6  11        411.53        377.44        21.77 o
   0   6  11       2382.16       2254.74        46.31 o
   1   6  11       2467.40       2496.85        46.41 o
   2   6  11       1319.98       1244.26        65.85 o
   3   6  11        804.72        802.36        58.91 o
  -3   7  11        497.37        507.04        40.67 o
  -2   7  11         81.07         88.89        13.83 o
  -1   7  11       1513.14       1479.48        41.93 o
   0   7  11         83.98         91.71         9.62 o
   1   7  11         69.49         85.58         9.60 o
   2   7  11         95.65         81.59        18.98 o
   3   7  11         34.01         41.32        27.05 o
  -3   8  11          3.00        -12.48        12.48 o
  -2   8  11         34.41         27.02         8.90 o
  -1   8  11        256.32        236.56        14.72 o
   0   8  11        557.54        531.10        20.34 o
   1   8  11       2371.22       2557.63        47.98 o
   2   8  11        105.85         81.25        14.35 o
   3   8  11        777.16        741.90        57.67 o
  -3   9  11        139.80        101.63        28.56 o
  -2   9  11        399.65        408.28        33.01 o
  -1   9  11        275.71        285.86        19.31 o
   0   9  11        143.45        142.92        17.39 o
   1   9  11        198.53        245.97        21.21 o
   2   9  11         11.23         13.49        10.68 o
   3   9  11          8.75          9.24        22.19 o
  -2  10  11         20.01         18.25        30.16 o
  -1  10  11          1.78         19.96        15.66 o
   0  10  11        677.15        720.86        51.18 o
   1  10  11        153.23        197.76        22.76 o
   2  10  11        346.24        336.53        41.45 o
  -2  11  11        251.63        386.51        84.52 o
  -1  11  11         26.21         64.94        21.30 o
   0  11  11        379.39        422.50        41.43 o
   1  11  11          3.47         78.91        26.65 o
   2  11  11         16.87         20.57        23.27 o
  -1  12  11         16.01        103.37        36.68 o
   0  12  11        234.22        145.56        37.89 o
   1  12  11         41.35         62.04        30.58 o
  -2   0  12        171.10        181.97        19.80 o
   0   0  12        981.91        826.79        78.09 o
   2   0  12       4214.83       4188.86       175.98 o
  -3   1  12        250.29        256.41        42.15 o
  -2   1  12       3156.94       3188.69       124.24 o
  -1   1  12       1031.81       1011.64        22.89 o
   0   1  12       3993.16       3922.92        95.27 o
   1   1  12       1278.19       1293.66        28.36 o
   2   1  12        567.59        587.51        47.20 o
   3   1  12          1.10         54.05        23.56 o
  -3   2  12         11.66         24.27        13.58 o
  -2   2  12         47.45         34.47        13.18 o
  -1   2  12         64.29         59.89         8.36 o
   0   2  12        490.21        441.57        16.45 o
   1   2  12       3528.02       3291.69        53.00 o
   2   2  12       1538.75       1520.84        75.15 o
   3   2  12       1100.04       1178.56        73.81 o
  -3   3  12        820.18        796.50        53.85 o
  -2   3  12         21.20         22.47        12.45 o
  -1   3  12       2436.61       2379.62        84.75 o
   0   3  12        256.47        279.10        11.88 o
   1   3  12       1325.91       1306.20        32.72 o
   2   3  12        248.75        284.98        32.94 o
   3   3  12         36.04         76.48        25.84 o
  -3   4  12          0.52         -2.35        12.92 o
  -2   4  12          1.13          4.74         8.87 o
  -1   4  12        269.44        262.99        15.36 o
   0   4  12        767.14        725.46        21.40 o
   1   4  12       4436.52       4204.10        50.90 o
   2   4  12         15.17          6.85         8.94 o
   3   4  12       1583.98       1586.42        85.19 o
  -3   5  12        639.67        630.59        47.70 o
  -2   5  12        513.69        500.10        37.43 o
  -1   5  12       3144.47       3075.79        75.09 o
   0   5  12       1241.79       1238.71        29.89 o
   1   5  12       1962.68       1947.29        40.07 o
   2   5  12        101.09         76.76        17.46 o
   3   5  12        148.72        154.42        28.49 o
  -3   6  12         14.23         15.71        12.65 o
  -2   6  12          1.30         13.74        10.28 o
  -1   6  12         43.83         47.46         8.60 o
   0   6  12       1322.82       1339.68        32.16 o
   1   6  12          9.25         14.97         7.42 o
   2   6  12       1611.43       1492.77        63.66 o
   3   6  12        543.95        611.74        53.02 o
  -3   7  12         12.90         29.36        14.73 o
  -2   7  12        785.54        832.14        38.88 o
  -1   7  12         59.71         55.96        10.00 o
   0   7  12       2170.81       2178.68        41.56 o
   1   7  12         82.44         81.03        10.57 o
   2   7  12        536.69        484.84        44.31 o
   3   7  12        116.84        112.87        23.74 o
  -3   8  12         43.37         57.64        16.61 o
  -2   8  12         69.24         91.12        17.36 o
  -1   8  12         20.36         14.91         7.43 o
   0   8  12        358.34        378.23        17.86 o
   1   8  12         17.18         38.58        10.59 o
   2   8  12       1114.49       1124.24        47.44 o
   3   8  12         18.53         -3.52        21.54 o
  -3   9  12        122.32        147.24        37.85 o
  -2   9  12        135.90        137.60        20.29 o
  -1   9  12        391.21        409.71        23.46 o
   0   9  12       1000.56       1036.90        45.17 o
   1   9  12        271.74        276.67        26.26 o
   2   9  12         81.98         54.79        18.80 o
  -2  10  12          4.99        -15.24        18.64 o
  -1  10  12         41.98         64.08        18.93 o
   0  10  12         93.67        100.85        20.37 o
   1  10  12        604.74        802.89        44.66 o
   2  10  12        102.03         88.87        25.08 o
  -1  11  12        327.51        411.82        46.63 o
   0  11  12          1.13         40.42        31.28 o
   1  11  12        281.90        290.00        36.85 o
   2  11  12        265.15        356.66        55.74 o
  -1  12  12         13.41         43.53        27.69 o
   0  12  12         24.09         24.52        18.82 o
   1  12  12        129.36        127.69        34.19 o
  -3   0  13        703.21        743.46        75.66 o
  -1   0  13        291.21        296.84        36.24 o
   1   0  13        115.93        114.72         9.25 o
   3   0  13       1632.56       1751.47       133.29 o
  -3   1  13        437.38        527.12        52.66 o
  -2   1  13        333.64        351.77        19.53 o
  -1   1  13       1918.77       1852.45        59.86 o
   0   1  13        323.58        373.64        26.97 o
   1   1  13       3915.03       3689.05        63.55 o
   2   1  13        273.04        246.24        32.39 o
   3   1  13        935.18        927.21        68.56 o
  -3   2  13        141.00        124.91        23.15 o
  -2   2  13         49.13         40.24        10.12 o
  -1   2  13          2.45         13.31         7.24 o
   0   2  13         13.29         23.20         8.75 o
   1   2  13       1206.08       1076.52        28.07 o
   2   2  13       1017.50        969.01        70.54 o
   3   2  13       1006.66       1079.11        72.98 o
  -3   3  13        177.70        141.47        25.00 o
  -2   3  13       1875.83       1864.62        55.53 o
  -1   3  13        261.11        245.23        18.93 o
   0   3  13       6213.66       6315.35        92.05 o
   1   3  13        934.19        868.73        31.17 o
   2   3  13       2905.33       2729.22       103.29 o
   3   3  13        270.27        291.76        39.27 o
  -3   4  13        103.88         80.33        19.78 o
  -2   4  13        219.97        184.91        20.02 o
  -1   4  13         33.67         33.06         6.95 o
   0   4  13        229.00        226.03        12.19 o
   1   4  13        268.59        207.46        21.77 o
   2   4  13       1097.96        987.72        46.19 o
   3   4  13        160.73        215.84        34.05 o
  -3   5  13         53.40         67.24        18.34 o
  -2   5  13       1191.03       1142.76        58.71 o
  -1   5  13       1510.49       1538.00        40.68 o
   0   5  13        767.27        737.00        32.46 o
   1   5  13        352.92        370.82        21.38 o
   2   5  13       1304.47       1213.75        52.08 o
   3   5  13        233.83        211.89        33.60 o
  -3   6  13        140.12        112.86        22.19 o
  -2   6  13         60.12         45.66        14.99 o
  -1   6  13          4.50         -7.22         7.22 o
   0   6  13         11.18         10.30         4.93 o
   1   6  13         29.69         42.94         9.55 o
   2   6  13        264.33        198.90        29.35 o
   3   6  13        667.97        600.93        54.18 o
  -3   7  13        408.64        390.26        70.77 o
  -2   7  13         30.17         15.27         8.84 o
  -1   7  13       1269.01       1297.17        47.65 o
   0   7  13         47.33         39.59         7.36 o
   1   7  13       1970.34       2011.23        55.36 o
   2   7  13         84.84         58.00        14.18 o
   3   7  13        155.75        131.17        26.38 o
  -3   8  13         47.99         29.75        20.95 o
  -2   8  13          0.70         14.75         8.67 o
  -1   8  13         14.64          2.76         9.63 o
   0   8  13         12.29          7.91         5.70 o
   1   8  13        285.49        279.35        22.09 o
   2   8  13         53.29         64.30        12.74 o
   3   8  13        575.73        527.91        51.39 o
  -2   9  13        213.96        219.76        25.48 o
  -1   9  13        851.49        892.74        35.59 o
   0   9  13         95.13        105.10        15.93 o
   1   9  13        645.12        689.32        39.59 o
   2   9  13        232.87        246.29        28.20 o
  -2  10  13          1.48        -14.25        19.19 o
  -1  10  13          8.19          0.09        14.17 o
   0  10  13         78.02         91.72        20.63 o
   1  10  13         13.38          6.27        25.22 o
   2  10  13        213.48        239.26        35.13 o
  -1  11  13          2.30         41.05        19.70 o
   0  11  13        512.41        569.68        48.62 o
   1  11  13          6.37         25.72        15.65 o
  -2   0  14        142.79        138.91        17.03 o
   0   0  14          1.31         29.65        22.10 o
   2   0  14        301.66        273.80        29.05 o
  -3   1  14         81.18         76.96        34.90 o
  -2   1  14       2053.54       2173.01        61.32 o
  -1   1  14        353.03        319.98        19.58 o
   0   1  14       2340.25       2313.75        97.17 o
   1   1  14        652.24        570.09        31.06 o
   2   1  14       2962.61       2761.20        77.29 o
   3   1  14        306.69        360.83        45.72 o
  -3   2  14        316.34        260.45        33.72 o
  -2   2  14        357.89        343.01        25.04 o
  -1   2  14         91.54         98.95        13.43 o
   0   2  14         30.58         47.45        14.09 o
   1   2  14          7.56         -0.88         6.92 o
   2   2  14         95.93         57.20        16.95 o
   3   2  14        134.17        161.63        31.10 o
  -3   3  14        185.68        206.56        67.06 o
  -2   3  14         93.74         87.52        13.85 o
  -1   3  14       2978.20       2589.09        94.18 o
   0   3  14       1454.78       1599.12        37.92 o
   1   3  14       1275.19       1232.45        87.45 o
   2   3  14        205.58        211.04        39.98 o
   3   3  14       1927.99       1899.97        99.22 o
  -3   4  14        522.74        459.78        73.98 o
  -2   4  14         20.89         19.27         8.99 o
  -1   4  14        194.17        181.95        16.02 o
   0   4  14        370.21        403.87        16.38 o
   1   4  14         69.64         52.80        18.73 o
   2   4  14          0.62          2.84        16.16 o
   3   4  14        536.76        558.48        54.33 o
  -3   5  14         98.78        109.61        23.41 o
  -2   5  14        182.79        163.63        35.92 o
  -1   5  14       1403.60       1405.61        42.18 o
   0   5  14         12.66          8.12         4.95 o
   1   5  14       2145.19       2197.61        49.42 o
   2   5  14        892.27        776.82        60.05 o
   3   5  14        800.03        808.24        65.71 o
  -3   6  14        117.24        109.85        29.06 o
  -2   6  14        349.15        344.04        34.08 o
  -1   6  14         50.43         37.24        10.38 o
   0   6  14         19.20         28.04         7.36 o
   1   6  14         26.99         42.69        10.72 o
   2   6  14         91.61         76.75        14.82 o
   3   6  14        610.04        580.75        64.96 o
  -3   7  14          7.94          8.83        13.07 o
  -2   7  14        750.52        769.68        48.71 o
  -1   7  14         74.23        105.28        28.22 o
   0   7  14       1091.17       1167.43        34.24 o
   1   7  14        173.26        197.90        18.28 o
   2   7  14       1134.47       1149.02        61.25 o
   3   7  14          1.65        -15.71        15.71 o
  -2   8  14        320.56        324.36        24.30 o
  -1   8  14        143.82        153.11        19.65 o
   0   8  14          0.64          4.66         6.35 o
   1   8  14         41.21         55.91        11.06 o
   2   8  14        137.90        106.04        21.19 o
   3   8  14         18.05        -35.36        35.36 o
  -2   9  14         98.72        119.89        20.04 o
  -1   9  14        309.82        332.83        23.19 o
   0   9  14        749.96        805.91        40.89 o
   1   9  14        149.34        144.64        19.34 o
   2   9  14        741.50        688.56        62.62 o
  -2  10  14        115.08         67.79        28.29 o
  -1  10  14          9.80         59.65        20.29 o
   0  10  14         30.53         28.07        10.16 o
   1  10  14          4.92         17.23        20.18 o
   2  10  14         58.74         94.39        34.97 o
  -1  11  14        448.34        568.87        72.59 o
   0  11  14          1.22         -9.79        20.30 o
   1  11  14        568.02        647.88        77.47 o
  -3   0  15       1473.43       1515.33       116.41 o
  -1   0  15       1199.03       1287.99       193.36 o
   1   0  15         63.49        102.96        37.20 o
   3   0  15        174.20        210.21        53.48 o
  -3   1  15        215.29        175.90        30.09 o
  -2   1  15        209.09        194.71        23.70 o
  -1   1  15       1958.73       1938.88       134.47 o
   0   1  15       1177.20       1260.05        74.12 o
   1   1  15       2081.98       2067.26       103.71 o
   2   1  15        215.44        236.83        24.82 o
   3   1  15       1939.41       1975.99       105.11 o
  -3   2  15        288.69        254.83        34.71 o
  -2   2  15        711.30        740.87        42.24 o
  -1   2  15        690.21        701.06        22.03 o
   0   2  15         22.84         23.64        12.88 o
   1   2  15         29.28         33.05        11.45 o
   2   2  15         12.70         18.06         7.47 o
   3   2  15         41.41         48.66        20.97 o
  -3   3  15          2.19         -8.72        14.70 o
  -2   3  15        415.04        399.90        49.24 o
  -1   3  15         14.92         25.78         8.02 o
   0   3  15       1850.13       1728.69        55.54 o
   1   3  15         22.72         31.95        12.42 o
   2   3  15       1406.46       1415.79        84.08 o
   3   3  15        127.82        166.62        32.43 o
  -3   4  15          3.46        -29.54        29.54 o
  -2   4  15       1112.13       1084.84        63.22 o
  -1   4  15        310.25        301.83        20.65 o
   0   4  15         18.62         13.18         9.06 o
   1   4  15         82.66        121.97        17.01 o
   2   4  15         26.80         22.26        18.36 o
   3   4  15         40.24         47.16        18.97 o
  -3   5  15         15.74          5.14        14.52 o
  -2   5  15        689.63        730.56        50.97 o
  -1   5  15       1203.11       1269.87        39.78 o
   0   5  15       1800.96       1965.01        95.60 o
   1   5  15        293.24        305.69        26.54 o
   2   5  15       2070.22       1793.05        96.60 o
   3   5  15        284.87        244.86        38.71 o
  -3   6  15        296.31        234.65        41.67 o
  -2   6  15        260.29        255.15        30.72 o
  -1   6  15         80.31         85.01        16.36 o
   0   6  15        726.23        750.02        29.05 o
   1   6  15          0.88          8.71         6.70 o
   2   6  15          0.14        -10.54        10.54 o
   3   6  15         34.10         10.38        17.15 o
  -3   7  15         23.96         -9.11        16.22 o
  -2   7  15          0.14        -11.85        12.82 o
  -1   7  15        992.56       1088.32        55.16 o
   0   7  15         20.68         19.04         6.20 o
   1   7  15       1677.70       1910.51        53.30 o
   2   7  15        366.31        344.15        34.96 o
   3   7  15       1034.15        992.67       101.80 o
  -2   8  15          5.39         18.02        37.08 o
  -1   8  15        490.66        541.29        33.96 o
   0   8  15          0.97         10.24         7.28 o
   1   8  15         51.02         55.31        14.67 o
   2   8  15          0.39         -4.59        16.26 o
  -2   9  15        152.46        141.20        25.53 o
  -1   9  15        391.77        469.06        39.62 o
   0   9  15        348.99        412.94        38.24 o
   1   9  15        421.38        436.10        40.74 o
   2   9  15        362.38        342.16        74.87 o
  -1  10  15         52.74         59.64        29.30 o
   0  10  15          5.02         17.60        20.76 o
   1  10  15         56.16         71.27        29.13 o
   2  10  15          2.00         -0.61        12.33 o
  -1  11  15          2.08        -25.45        25.45 o
   0  11  15        365.42        454.26        64.19 o
   1  11  15        216.61        216.71        48.28 o
  -2   0  16        994.08        974.16        92.24 o
   0   0  16       2775.50       2889.62       161.04 o
   2   0  16        409.92        317.26        58.89 o
  -3   1  16          3.48         38.36        20.29 o
  -2   1  16         24.27        -10.39        32.23 o
  -1   1  16         27.96         23.58         3.78 o
   0   1  16       1753.89       1912.93        92.51 o
   1   1  16        313.97        261.02        39.31 o
   2   1  16       2417.35       2252.85       116.82 o
   3   1  16        405.31        362.95        49.45 o
  -3   2  16        379.53        356.74        42.88 o
  -2   2  16        622.65        605.34        51.39 o
  -1   2  16       1395.66       1378.21        31.40 o
   0   2  16        203.03        220.64        31.98 o
   1   2  16        149.49        118.18        25.01 o
   2   2  16         40.80         28.20        14.68 o
   3   2  16          1.97         -3.06        19.89 o
  -3   3  16          0.09        -19.91        19.91 o
  -2   3  16          7.27         15.09        32.33 o
  -1   3  16       1470.60       1493.14        78.79 o
   0   3  16        521.07        496.11        46.11 o
   1   3  16       2793.94       2975.72       121.57 o
   2   3  16        258.59        199.29        33.38 o
   3   3  16       1967.96       1889.81       119.93 o
  -3   4  16        710.38        534.28        72.52 o
  -2   4  16        244.92        231.81        31.85 o
  -1   4  16       1379.34       1431.96        83.93 o
   0   4  16        193.95        171.17        15.43 o
   1   4  16        707.62        755.74        36.61 o
   2   4  16         42.50         -1.41        16.01 o
   3   4  16          0.40        -33.37        33.37 o
  -3   5  16          0.26        -11.45        19.12 o
  -2   5  16        293.59        262.47        46.66 o
  -1   5  16         54.99         46.38        13.98 o
   0   5  16        169.80        198.60        13.42 o
   1   5  16       1181.07       1211.27        56.80 o
   2   5  16        763.27        773.38        48.93 o
  -3   6  16        169.02        136.10        35.39 o
  -2   6  16        620.91        627.94        47.71 o
  -1   6  16        573.25        553.88        48.31 o
   0   6  16        962.48       1060.13        52.69 o
   1   6  16        471.03        567.36        36.39 o
   2   6  16         60.36         32.16        12.75 o
  -3   7  16          2.89        -22.03        22.03 o
  -2   7  16         38.91         38.24        18.66 o
  -1   7  16          2.08        -11.26        11.26 o
   0   7  16        996.55        884.43        54.64 o
   1   7  16         46.19         49.42        15.16 o
   2   7  16        602.55        578.67        45.53 o
  -2   8  16        520.04        476.49        40.98 o
  -1   8  16         88.30        102.33        26.78 o
   0   8  16        584.06        694.16        38.53 o
   1   8  16          0.73        -12.43        12.43 o
   2   8  16         60.22         28.66        15.89 o
  -2   9  16         25.56          8.48        17.08 o
  -1   9  16         33.75         63.71        18.71 o
   0   9  16        222.75        213.82        28.96 o
   1   9  16        306.04        352.21        37.17 o
   2   9  16        276.78        296.97        60.07 o
  -1  10  16        189.39        173.27        40.37 o
   0  10  16        160.00        185.31        41.85 o
  -1   0  17       1751.25       1585.44       124.44 o
   1   0  17       2473.37       2420.58       167.90 o
  -2   1  17         14.18        -19.87        19.87 o
  -1   1  17          2.67          0.46        18.26 o
   0   1  17        159.71        168.73        29.11 o
   1   1  17       1072.91       1133.03        81.56 o
   2   1  17        302.23        307.15        45.64 o
  -2   2  17        559.10        460.08        77.90 o
  -1   2  17       1011.74        952.54        66.91 o
   0   2  17       1526.04       1619.17        86.40 o
   1   2  17       2123.68       2033.24       108.67 o
   2   2  17        898.86        858.22        73.95 o
  -2   3  17          4.84        -14.46        48.88 o
  -1   3  17        198.83        195.05        32.68 o
   0   3  17         59.10         49.66        18.51 o
   1   3  17         55.59         57.40         9.00 o
   2   3  17       1924.73       1760.50       105.08 o
  -2   4  17        935.18        998.71        81.10 o
  -1   4  17        173.47        157.60        37.54 o
   0   4  17       2812.52       2766.39       106.48 o
   1   4  17        105.30         95.33        14.77 o
   2   4  17        799.55        774.04        69.35 o
  -2   5  17          7.30         22.27        17.07 o
  -1   5  17         84.64        125.56        36.41 o
   0   5  17        119.75        134.76        15.42 o
   1   5  17        450.71        461.20        30.88 o
   2   5  17        824.86        755.27        68.99 o
  -2   6  17         34.00         39.87        18.65 o
  -1   6  17        479.62        476.79        44.48 o
   0   6  17        399.08        465.00        29.95 o
   1   6  17        849.50        893.09        45.11 o
   2   6  17         12.49         15.64        19.74 o
  -2   7  17          0.19         -1.31        11.72 o
  -1   7  17          1.00         16.39        14.75 o
   0   7  17          0.33         -1.46         8.27 o
   1   7  17        561.78        688.67        58.08 o
   2   7  17          6.85          3.39        46.36 o
  -2   8  17          8.46         -4.63        15.29 o
  -1   8  17        573.70        564.78        66.34 o
   0   8  17          6.00         -0.37        10.96 o
   1   8  17        467.98        527.22        62.96 o
   2   8  17          3.72         -2.23        24.11 o
  -1   9  17          7.09         12.92        17.52 o
   0   9  17          8.74          3.07        16.21 o
   1   9  17        300.11        370.24        59.44 o
  -2   0  18        775.81        675.68        83.86 o
   0   0  18       1914.59       2294.06       149.54 o
   2   0  18       1462.92       1289.55       134.42 o
  -2   1  18         50.22         15.50        44.29 o
  -1   1  18         10.33         15.88        17.38 o
   0   1  18         73.24         57.52        21.19 o
   1   1  18          1.18         24.14        18.39 o
   2   1  18        926.03        808.84        76.01 o
  -2   2  18        478.81        409.55        45.91 o
  -1   2  18        503.47        526.07        57.79 o
   0   2  18        796.13        849.37        63.90 o
   1   2  18       1592.41       1669.37       100.99 o
   2   2  18        924.40        950.95        83.07 o
  -2   3  18        159.85        133.91        27.16 o
  -1   3  18        102.73         95.02        24.92 o
   0   3  18        169.27        201.76        33.26 o
   1   3  18          4.89         24.24        20.09 o
   2   3  18          1.90         32.98        19.59 o
  -2   4  18         77.95         38.59        41.47 o
  -1   4  18        435.15        454.37        46.90 o
   0   4  18         94.95        122.76        26.20 o
   1   4  18       2507.56       2587.69       120.79 o
   2   4  18          4.17         11.45        20.03 o
  -2   5  18        146.22        121.71        25.65 o
  -1   5  18         10.73         56.95        30.54 o
   0   5  18         49.74         55.97        20.02 o
   1   5  18        325.86        373.52        45.46 o
   2   5  18        228.25        231.76        40.38 o
  -2   6  18        123.33        161.88        67.18 o
   0   6  18        639.08        642.86        52.37 o
   1   6  18        508.43        516.32        52.86 o
   2   6  18        658.19        528.85        61.60 o
  -2   7  18         24.83         68.20        28.05 o
   0   7  18         20.08         29.80        15.72 o
   1   7  18        141.97        190.98        32.16 o
   2   7  18        453.30        352.66        67.78 o
  -1   8  18         16.96         25.11        19.09 o
   0   8  18        910.06        901.39        89.16 o
   1   8  18         70.40         39.05        24.53 o
   0   9  18          2.71         33.49        26.28 o
   1   9  18         89.11         43.35        23.92 o
  -1   0  19       1298.06       1199.70       117.01 o
   1   0  19       3138.06       3264.53       202.29 o
  -2   1  19        109.45         24.64        27.52 o
  -1   1  19        121.99         98.93        27.00 o
   0   1  19         34.24         38.12        28.92 o
   1   1  19          0.37         26.64        22.77 o
   2   1  19         21.38          8.20        46.98 o
  -2   2  19        369.03        313.40        76.16 o
  -1   2  19        135.48        116.02        31.89 o
   0   2  19        434.94        540.75        53.02 o
   1   2  19        755.24        797.35        69.32 o
   2   2  19       1186.54       1069.57        92.30 o
  -2   3  19         38.05         58.82        22.68 o
  -1   3  19          3.79          0.21        13.26 o
   0   3  19         35.72         63.67        20.42 o
   1   3  19         18.82         41.43        20.63 o
   2   3  19        251.91        220.81        47.53 o
  -2   4  19        375.13        236.15        51.57 o
  -1   4  19         59.94         66.59        24.44 o
   0   4  19       1307.75       1285.30       130.96 o
   1   4  19         16.68         17.36        16.25 o
   2   4  19       1435.41       1261.74       133.95 o
  -2   5  19        295.92        304.74        55.29 o
  -1   5  19         61.72         86.67        33.89 o
   0   5  19        157.75        202.73        31.17 o
   1   5  19         51.56        104.46        29.48 o
   2   5  19          0.87        -26.73        34.17 o
  -2   6  19        119.04        105.05        33.32 o
   0   6  19        744.65        866.91        72.99 o
   1   6  19        884.03       1074.87        77.63 o
   2   6  19        642.25        611.91        92.38 o
  -2   7  19         39.49         66.76        27.77 o
   0   7  19         15.97          9.99        12.99 o
   1   7  19         83.03         69.63        23.26 o
  -1   8  19        412.60        479.66        65.06 o
   0   8  19          9.57         11.98        21.73 o
   1   8  19        591.16        492.28        72.57 o
   0   9  19          2.45          4.54        17.78 o
   0   0  20       1576.51       1764.63       138.40 o
  -1   1  20         42.33         68.12        22.99 o
   0   1  20        576.51        590.39        59.29 o
   1   1  20         41.10         66.24        24.81 o
  -1   2  20        447.13        400.74        48.21 o
   0   2  20        997.48        972.52        72.29 o
   1   2  20       1252.91       1424.64       134.35 o
  -1   3  20        818.52        848.79        67.36 o
   0   3  20         46.17         40.30        19.54 o
   1   3  20         91.17        182.43        39.89 o
  -1   4  20        634.74        684.84        58.94 o
   0   4  20        152.49        195.53        60.31 o
   1   4  20       1478.63       1613.94        98.25 o
  -1   5  20        554.40        551.14        77.77 o
   0   5  20         56.30         41.69        19.75 o
   1   5  20        123.98        182.56        35.69 o
   0   6  20        603.78        613.84        53.27 o
   1   6  20         10.95         73.93        37.27 o
   0   7  20        147.48        198.05        32.88 o
   1   7  20         80.01         66.14        32.67 o
  -1   0  21         23.20         44.11        33.54 o
   1   0  21        932.76       1166.98       126.37 o
  -1   1  21       1349.38       1270.52        86.94 o
   0   1  21        293.31        297.39        43.02 o
   1   1  21        317.83        470.48        59.23 o
  -1   2  21         14.55         47.91        22.00 o
   0   2  21        394.80        445.98        50.26 o
   1   2  21        640.26        934.45        78.43 o
  -1   3  21        221.03        233.11        54.88 o
   0   3  21       1541.78       1623.35        92.97 o
   1   3  21        247.83        338.80        69.21 o
  -1   4  21          6.65         30.61        21.40 o
   0   4  21        638.61        697.94        60.52 o
   1   4  21          4.24          7.80        29.04 o
   0   5  21        281.86        258.81        50.77 o
   1   5  21         22.82        107.08        47.11 o
   0   6  21         97.05        108.48        35.84 o
   1   6  21        478.95        450.06        72.89 o
   0   7  21         22.60         61.42        30.75 o
                                                
